# Supplementary material for: Synthesis, crystal structure, Hirshfeld surface analysis and DFT calculations of the coordination compound tetra­aqua­bis­{2-[(5-methyl-1,3,4-thia­diazol-2-yl)sulfan­yl]acetato-κO}cobalt(II)
Source: Acta Crystallogr E Crystallogr Commun. 2025 Jan 1;81(Pt 1):63–8. doi: 10.1107/S2056989024011939 (PMC11701765; doi:10.1107/S2056989024011939)
Supplement: Supplementary file 1 [file e-81-00063-sup1.cif]

##############################################################################
#                                                                            #
# This CIF contains the data in a paper accepted for publication in          #
# Acta Crystallographica Section E. It conforms to the requirements of       #
# Notes for Authors for Acta Crystallographica Section E, and has been       #
# peer reviewed under the auspices of the IUCr Commission on Journals.       #
#                                                                            #
# Full details of the Crystallographic Information File format               #
# are given in the paper "The Crystallographic Information File (CIF):       #
# a New Standard Archive File for Crystallography" by S. R. Hall, F. H.      #
# Allen and I. D. Brown [Acta Cryst. (1991), A47, 655-685].                  #
#                                                                            #
# The current version of the core CIF dictionary is obtainable from          #
# ftp://ftp.iucr.org/pub/cif_core.dic.                                       #
#                                                                            #
# Software is freely available for graphical display of the structure(s)     #
# in this CIF. For information consult the CIF software page                 #
# http://www.iucr.org/resources/cif/software.                                #
#                                                                            #
# This file may be used for bona fide research purposes within the           #
# scientific community so long as proper attribution is given to the journal # 
# article from which it was obtained.                                        #
#                                                                            #
##############################################################################
data_I
_audit_creation_method
;
Olex2 1.5
(compiled 2024.02.16 svn.r378c4104 for OlexSys, GUI svn.r6928)
;
_journal_date_recd_electronic     2024-10-30
_journal_date_accepted     2024-12-09
_journal_name_full     'Acta Crystallographica, Section E'
_journal_year     2025
_journal_volume     81
_journal_issue      1
_journal_page_first     0
_journal_page_last     0
_journal_paper_category     GM
_journal_paper_doi     10.1107/S2056989024011939
_journal_coeditor_code     WM5739
_publ_contact_author_name     'Batirbay Torambetov'
_publ_contact_author_address
;
National University of Uzbekistan named after Mirzo Ulugbek, 4 University St.,
Tashkent, 100174,
Uzbekistan
Physical and Material Chemistry Division, CSIR-National Chemical Laboratory,
Pune, 411008,
India
;
_publ_contact_author_email     'torambetov_b@mail.ru'
_publ_contact_author_fax     ?
_publ_contact_author_phone     '+998913042025'
_publ_section_title
;\
Synthesis, crystal structure, Hirshfeld surface analysis and DFT calculations of
the coordination compound
tetraaquabis{2-[(5-methyl-1,3,4-thiadiazol-2-yl)sulfanyl]acetato-\k<i>O</i>}\
cobalt(II)
;
loop_
    _publ_author_name
    _publ_author_footnote
    _publ_author_address
    'Kinshakova, Ekaterina' .
;
National University of Uzbekistan named after Mirzo Ulugbek, 4 University St,
Tashkent, 100174,
Uzbekistan
;
    'Torambetov, Batirbay' .
;
National University of Uzbekistan named after Mirzo Ulugbek, 4 University St,
Tashkent, 100174,
Uzbekistan
Physical and Material Chemistry Division, CSIR-National Chemical Laboratory,
Pune, 411008,
India
;
    'Kaur, Simranjeet' .
;
Physical and Material Chemistry Division, CSIR-National Chemical Laboratory,
Pune, 411008, India
Academy of Scientific and Innovative Research (AcSIR), Ghaziabad 201002, India
;
    'Ashurov, Jamshid' .
;
Institute of Bioorganic Chemistry, Academy of Sciences of Uzbekistan,
M. Ulugbek St, 83, Tashkent, 100125,
Uzbekistan
;
    'Kadirova, Shakhnoza' .
;
National University of Uzbekistan named after Mirzo Ulugbek, 4 University St,
Tashkent, 100174,
Uzbekistan
;
_publ_section_synopsis
;
The molecular and crystal structure of the
tetraaquabis{2-[(5-methyl-1,3,4-thiadiazol-2-yl)sulfanyl]acetato}cobalt(II)
complex were studied and Hirshfeld surfaces and fingerprint plots were
generated to investigate the various intermolecular interactions.
;
_chemical_name_systematic
;\
Tetraaquabis{2-[(5-methyl-1,3,4-thiadiazol-2-yl)sulfanyl]acetato-\
\k<i>O</i>}cobalt(II)
;
_chemical_name_common     ?
_chemical_formula_moiety     'C10 H18 Co N4 O8 S4'
_chemical_formula_sum     'C10 H18 Co N4 O8 S4'
_chemical_formula_iupac     '[Co (C5 H5 N2 O2 S2)2 (H2 O1)4]'
_chemical_formula_weight     509.45
_chemical_melting_point     ?
_space_group_crystal_system     monoclinic
_space_group_name_H-M_alt     'P 1 21/c 1'
_space_group_name_Hall     '-P 2ybc'
loop_
    _space_group_symop_operation_xyz
    'x, y, z'
    '-x, y+1/2, -z+1/2'
    '-x, -y, -z'
    'x, -y-1/2, z-1/2'
_cell_length_a     5.1950(2)
_cell_length_b     10.0347(3)
_cell_length_c     18.9090(6)
_cell_angle_alpha     90
_cell_angle_beta     91.892(3)
_cell_angle_gamma     90
_cell_volume     985.19(6)
_cell_formula_units_Z     2
_cell_measurement_reflns_used     2568
_cell_measurement_theta_min     4.3700
_cell_measurement_theta_max     74.8470
_cell_measurement_temperature     293(2)
_exptl_crystal_description     block
_exptl_crystal_colour     pink
_exptl_crystal_size_max     0.08
_exptl_crystal_size_mid     0.06
_exptl_crystal_size_min     0.04
_exptl_crystal_density_diffrn     1.717
_exptl_crystal_density_meas     ?
_exptl_crystal_density_method     ?
_exptl_crystal_F_000     522
_exptl_absorpt_coefficient_mu     11.229
_exptl_absorpt_correction_type     multi-scan
_exptl_absorpt_process_details
;
(CrysAlisPro; Rigaku OD, 2021)
;
_exptl_absorpt_correction_T_min     0.80823
_exptl_absorpt_correction_T_max     1.00000
_diffrn_ambient_temperature     293(2)
_diffrn_source     'fine-focus sealed X-ray tube'
_diffrn_radiation_type     'Cu K\a'
_diffrn_radiation_wavelength     1.54184
_diffrn_radiation_monochromator     graphite
_diffrn_measurement_device_type     'Xcalibur, Ruby'
_diffrn_measurement_device     'four-circle diffractometer'
_diffrn_measurement_method     '\w scans'
_diffrn_detector     'CCD plate'
_diffrn_detector_area_resol_mean     10.2576
_diffrn_reflns_number     6554
_diffrn_reflns_av_R_equivalents     0.0546
_diffrn_reflns_av_unetI/netI     0.0509
_diffrn_reflns_theta_min     4.680
_diffrn_reflns_theta_max     76.077
_diffrn_reflns_theta_full     67.684
_diffrn_measured_fraction_theta_max     0.983
_diffrn_measured_fraction_theta_full     1.000
_diffrn_reflns_limit_h_min     -6
_diffrn_reflns_limit_h_max     5
_diffrn_reflns_limit_k_min     -12
_diffrn_reflns_limit_k_max     7
_diffrn_reflns_limit_l_min     -22
_diffrn_reflns_limit_l_max     23
_diffrn_radiation_probe     x-ray
_refine_special_details     ?
_reflns_number_total     2023
_reflns_number_gt     1770
_reflns_threshold_expression     'I > 2\s(I)'
_refine_ls_structure_factor_coef     Fsqd
_refine_ls_matrix_type     full
_refine_ls_R_factor_all     0.0450
_refine_ls_R_factor_gt     0.0376
_refine_ls_wR_factor_gt     0.0911
_refine_ls_wR_factor_ref     0.0984
_refine_ls_goodness_of_fit_ref     1.064
_refine_ls_restrained_S_all     1.064
_refine_ls_number_reflns     2023
_refine_ls_number_parameters     137
_refine_ls_number_restraints     1
_refine_ls_hydrogen_treatment     mixed
_refine_ls_weighting_scheme     calc
_refine_ls_weighting_details
              'w=1/[\s^2^(Fo^2^)+(0.0423P)^2^+0.2531P] where P=(Fo^2^+2Fc^2^)/3'
_atom_sites_solution_hydrogens     mixed
_atom_sites_solution_primary     dual
_atom_sites_solution_secondary     ?
_refine_ls_shift/su_max     0.000
_refine_ls_shift/su_mean     0.000
_refine_diff_density_max     0.337
_refine_diff_density_min     -0.267
_refine_ls_extinction_method
;
SHELXL (Sheldrick, 2015b)
;
_refine_ls_extinction_coef     0.0100(6)
_refine_ls_extinction_expression
                                  'Fc^*^=kFc[1+0.001xFc^2^\l^3^/sin(2\q)]^-1/4^'
loop_
    _atom_type_symbol
    _atom_type_description
    _atom_type_scat_dispersion_real
    _atom_type_scat_dispersion_imag
    _atom_type_scat_source
    'C' 'C' 0.0181 0.0091
                         'International Tables Vol C Tables 4.2.6.8 and 6.1.1.4'
    'H' 'H' 0.0000 0.0000
                         'International Tables Vol C Tables 4.2.6.8 and 6.1.1.4'
    'Co' 'Co' -2.3653 3.6143
                         'International Tables Vol C Tables 4.2.6.8 and 6.1.1.4'
    'N' 'N' 0.0311 0.0180
                         'International Tables Vol C Tables 4.2.6.8 and 6.1.1.4'
    'O' 'O' 0.0492 0.0322
                         'International Tables Vol C Tables 4.2.6.8 and 6.1.1.4'
    'S' 'S' 0.3331 0.5567
                         'International Tables Vol C Tables 4.2.6.8 and 6.1.1.4'
_computing_data_collection
;
CrysAlisPro (Rigaku OD, 2021)
;
_computing_cell_refinement
;
CrysAlisPro (Rigaku OD, 2021)
;
_computing_data_reduction
;
CrysAlisPro (Rigaku OD, 2021)
;
_computing_structure_solution
;
<i>SHELXT</i> (Sheldrick, 2015a)
;
_computing_structure_refinement
;
SHELXL (Sheldrick, 2015b)
;
_computing_molecular_graphics
;
Olex2 (Dolomanov <i>et al.</i>,  2009)
;
_computing_publication_material
;
publCIF (Westrip, 2010)
;
loop_
    _atom_site_type_symbol
    _atom_site_label
    _atom_site_fract_x
    _atom_site_fract_y
    _atom_site_fract_z
    _atom_site_U_iso_or_equiv
    _atom_site_adp_type
    _atom_site_calc_flag
    _atom_site_occupancy
    _atom_site_disorder_assembly
    _atom_site_disorder_group
    Co Co1 0.500000 0.500000 0.500000 0.0225(2) Uani d 1 . .
    S S2 0.93444(16) 0.67263(8) 0.23436(4) 0.0363(2) Uani d 1 . .
    S S1 0.51630(16) 0.46582(8) 0.19232(4) 0.0352(2) Uani d 1 . .
    O O1 0.7298(4) 0.4971(2) 0.41151(11) 0.0301(5) Uani d 1 . .
    O O3 0.3120(5) 0.6845(2) 0.47316(12) 0.0319(5) Uani d 1 . .
    O O2 0.5470(5) 0.6628(2) 0.34843(12) 0.0381(5) Uani d 1 . .
    O O4 0.7849(4) 0.5994(2) 0.55445(14) 0.0403(6) Uani d 1 . .
    H H4A 0.754101 0.661162 0.583781 0.060 Uiso d 1 . .
    H H4B 0.939850 0.576984 0.564102 0.060 Uiso d 1 . .
    N N2 0.6147(6) 0.6755(3) 0.12306(16) 0.0439(7) Uani d 1 . .
    N N1 0.4211(7) 0.6115(3) 0.08461(16) 0.0466(7) Uani d 1 . .
    C C5 0.7135(6) 0.5770(3) 0.35950(15) 0.0261(6) Uani d 1 . .
    C C4 0.9347(6) 0.5598(3) 0.30843(16) 0.0308(6) Uani d 1 . .
    H H4C 0.929270 0.469381 0.290307 0.037 Uiso calc 1 . .
    H H4D 1.096227 0.570265 0.335059 0.037 Uiso calc 1 . .
    C C2 0.6821(6) 0.6126(3) 0.18058(16) 0.0314(6) Uani d 1 . .
    C C1 0.3501(7) 0.5011(3) 0.11352(17) 0.0350(7) Uani d 1 . .
    C C3 0.1401(8) 0.4148(4) 0.0839(2) 0.0464(8) Uani d 1 . .
    H H3C 0.208492 0.355386 0.049477 0.070 Uiso calc 1 . .
    H H3D 0.008604 0.469362 0.061893 0.070 Uiso calc 1 . .
    H H3E 0.067607 0.363860 0.121388 0.070 Uiso calc 1 . .
    H H3A 0.311(9) 0.750(5) 0.501(2) 0.061(14) Uiso d 1 . .
    H H3B 0.383(9) 0.707(5) 0.4341(17) 0.070(15) Uiso d 1 . .
loop_
    _atom_site_aniso_label
    _atom_site_aniso_U_11
    _atom_site_aniso_U_22
    _atom_site_aniso_U_33
    _atom_site_aniso_U_12
    _atom_site_aniso_U_13
    _atom_site_aniso_U_23
    Co1 0.0219(3) 0.0233(3) 0.0222(3) 0.0038(2) -0.0007(2) -0.0002(2)
    S2 0.0405(5) 0.0368(4) 0.0316(4) -0.0094(3) 0.0025(3) 0.0057(3)
    S1 0.0430(5) 0.0323(4) 0.0301(4) -0.0059(3) -0.0032(3) 0.0096(3)
    O1 0.0298(11) 0.0348(11) 0.0259(10) 0.0063(8) 0.0038(8) 0.0037(8)
    O3 0.0374(13) 0.0277(10) 0.0304(11) 0.0073(9) -0.0013(9) -0.0001(8)
    O2 0.0392(13) 0.0426(12) 0.0326(11) 0.0156(10) 0.0032(10) 0.0060(9)
    O4 0.0248(11) 0.0418(13) 0.0534(15) 0.0074(9) -0.0121(10) -0.0217(10)
    N2 0.0510(18) 0.0427(16) 0.0375(15) -0.0075(13) -0.0077(13) 0.0156(12)
    N1 0.0571(19) 0.0473(17) 0.0348(15) -0.0039(14) -0.0077(14) 0.0123(13)
    C5 0.0263(14) 0.0275(13) 0.0242(13) -0.0011(11) -0.0008(11) -0.0012(10)
    C4 0.0299(15) 0.0350(15) 0.0276(14) 0.0044(12) 0.0018(11) 0.0022(11)
    C2 0.0373(17) 0.0302(14) 0.0270(14) 0.0016(12) 0.0036(12) 0.0062(11)
    C1 0.0422(19) 0.0347(16) 0.0281(15) 0.0056(13) 0.0010(13) 0.0047(11)
    C3 0.048(2) 0.0464(19) 0.0437(19) -0.0003(16) -0.0115(16) 0.0015(15)
_geom_special_details
;
 All esds (except the esd in the dihedral angle between two l.s. planes)
 are estimated using the full covariance matrix.  The cell esds are taken
 into account individually in the estimation of esds in distances, angles
 and torsion angles; correlations between esds in cell parameters are only
 used when they are defined by crystal symmetry.  An approximate (isotropic)
 treatment of cell esds is used for estimating esds involving l.s. planes.
;
loop_
    _geom_bond_atom_site_label_1
    _geom_bond_atom_site_label_2
    _geom_bond_site_symmetry_2
    _geom_bond_distance
    _geom_bond_publ_flag
    Co1 O1 3_666 2.088(2) ?
    Co1 O1 . 2.088(2) y
    Co1 O3 . 2.146(2) y
    Co1 O3 3_666 2.146(2) ?
    Co1 O4 . 2.036(2) y
    Co1 O4 3_666 2.036(2) ?
    S2 C4 . 1.801(3) ?
    S2 C2 . 1.740(3) ?
    S1 C2 . 1.724(3) ?
    S1 C1 . 1.734(3) ?
    O1 C5 . 1.270(3) ?
    O3 H3A . 0.84(5) ?
    O3 H3B . 0.868(19) ?
    O2 C5 . 1.233(4) ?
    O4 H4A . 0.8501 ?
    O4 H4B . 0.8500 ?
    N2 N1 . 1.380(4) ?
    N2 C2 . 1.296(4) ?
    N1 C1 . 1.295(4) ?
    C5 C4 . 1.535(4) ?
    C4 H4C . 0.9700 ?
    C4 H4D . 0.9700 ?
    C1 C3 . 1.488(5) ?
    C3 H3C . 0.9600 ?
    C3 H3D . 0.9600 ?
    C3 H3E . 0.9600 ?
loop_
    _geom_angle_atom_site_label_1
    _geom_angle_atom_site_label_2
    _geom_angle_atom_site_label_3
    _geom_angle_site_symmetry_1
    _geom_angle_site_symmetry_3
    _geom_angle
    _geom_angle_publ_flag
    O1 Co1 O1 3_666 . 180.0 ?
    O1 Co1 O3 . . 95.20(8) ?
    O1 Co1 O3 3_666 3_666 95.20(8) ?
    O1 Co1 O3 . 3_666 84.80(8) ?
    O1 Co1 O3 3_666 . 84.80(8) ?
    O3 Co1 O3 . 3_666 180.0 ?
    O4 Co1 O1 . 3_666 90.76(10) ?
    O4 Co1 O1 3_666 . 90.76(10) ?
    O4 Co1 O1 3_666 3_666 89.24(10) ?
    O4 Co1 O1 . . 89.24(10) ?
    O4 Co1 O3 . . 90.83(9) ?
    O4 Co1 O3 . 3_666 89.17(9) ?
    O4 Co1 O3 3_666 . 89.17(9) ?
    O4 Co1 O3 3_666 3_666 90.83(9) ?
    O4 Co1 O4 . 3_666 180.00(11) ?
    C2 S2 C4 . . 102.60(15) ?
    C2 S1 C1 . . 87.22(15) ?
    C5 O1 Co1 . . 125.90(19) ?
    Co1 O3 H3A . . 123(3) ?
    Co1 O3 H3B . . 103(3) ?
    H3A O3 H3B . . 109(4) ?
    Co1 O4 H4A . . 122.5 ?
    Co1 O4 H4B . . 130.3 ?
    H4A O4 H4B . . 104.5 ?
    C2 N2 N1 . . 112.8(3) ?
    C1 N1 N2 . . 112.9(3) ?
    O1 C5 C4 . . 112.6(2) ?
    O2 C5 O1 . . 127.0(3) ?
    O2 C5 C4 . . 120.5(3) ?
    S2 C4 H4C . . 108.3 ?
    S2 C4 H4D . . 108.3 ?
    C5 C4 S2 . . 115.9(2) ?
    C5 C4 H4C . . 108.3 ?
    C5 C4 H4D . . 108.3 ?
    H4C C4 H4D . . 107.4 ?
    S1 C2 S2 . . 126.18(18) ?
    N2 C2 S2 . . 120.0(2) ?
    N2 C2 S1 . . 113.7(3) ?
    N1 C1 S1 . . 113.4(3) ?
    N1 C1 C3 . . 123.7(3) ?
    C3 C1 S1 . . 122.8(2) ?
    C1 C3 H3C . . 109.5 ?
    C1 C3 H3D . . 109.5 ?
    C1 C3 H3E . . 109.5 ?
    H3C C3 H3D . . 109.5 ?
    H3C C3 H3E . . 109.5 ?
    H3D C3 H3E . . 109.5 ?
loop_
    _geom_torsion_atom_site_label_1
    _geom_torsion_atom_site_label_2
    _geom_torsion_atom_site_label_3
    _geom_torsion_atom_site_label_4
    _geom_torsion_site_symmetry_1
    _geom_torsion_site_symmetry_2
    _geom_torsion_site_symmetry_3
    _geom_torsion_site_symmetry_4
    _geom_torsion
    _geom_torsion_publ_flag
    Co1 O1 C5 O2 . . . . -6.9(4) ?
    Co1 O1 C5 C4 . . . . 171.97(18) ?
    O1 C5 C4 S2 . . . . -178.0(2) ?
    O2 C5 C4 S2 . . . . 0.9(4) ?
    N2 N1 C1 S1 . . . . 0.4(4) ?
    N2 N1 C1 C3 . . . . 178.3(3) ?
    N1 N2 C2 S2 . . . . 176.8(2) ?
    N1 N2 C2 S1 . . . . 1.1(4) ?
    C4 S2 C2 S1 . . . . -8.8(3) ?
    C4 S2 C2 N2 . . . . 176.0(3) ?
    C2 S2 C4 C5 . . . . -73.2(2) ?
    C2 S1 C1 N1 . . . . 0.1(3) ?
    C2 S1 C1 C3 . . . . -177.7(3) ?
    C2 N2 N1 C1 . . . . -1.0(5) ?
    C1 S1 C2 S2 . . . . -176.1(2) ?
    C1 S1 C2 N2 . . . . -0.7(3) ?
loop_
    _geom_hbond_atom_site_label_D
    _geom_hbond_atom_site_label_H
    _geom_hbond_atom_site_label_A
    _geom_hbond_site_symmetry_A
    _geom_hbond_distance_DH
    _geom_hbond_distance_HA
    _geom_hbond_distance_DA
    _geom_hbond_angle_DHA
    O3 H3B O2 . 0.868(19) 1.91(3) 2.700(3) 151(5)
    C4 H4C S1 . 0.97 2.79 3.181(3) 105.0
    O4 H4A N2 4_576 0.85 1.95 2.764(4) 160.3
    O4 H4B O1 3_766 0.85 1.91 2.757(3) 172.2
    O3 H3A N1 4_576 0.84(5) 2.17(5) 2.979(4) 162(5)
_shelx_space_group_comment
;
The symmetry employed for this shelxl refinement is uniquely defined
by the following loop, which should always be used as a source of
symmetry information in preference to the above space-group names.
They are only intended as comments.
;
_shelx_estimated_absorpt_T_min     ?
_shelx_estimated_absorpt_T_max     ?
_shelx_hkl_file
;
   0   0  -2   10.56    2.55
   0   0  -3    3.40    2.35
   0   0  -4   64.15    8.01
   0   0  -5    0.20    3.71
   0   0   6   78.89   13.05
   0   0  -6   80.36   11.14
   0   0  -7    0.81    3.26
   0   0   7    6.11    5.91
   0   0  -8   22.98    7.09
   0   0   8   29.85    9.32
   0   0   9    4.10    5.62
   0   0  -9    1.35    4.46
   0   0  10 1000.14   57.63
   0   0 -10 1090.04   52.20
   0   0  11    4.21    9.25
   0   0 -11    5.65    5.37
   0   0 -12  547.66   40.78
   0   0  12  522.33   46.57
   0   0 -13   -9.48    7.39
   0   0  13    9.39   10.27
   0   0 -14   26.95    8.87
   0   0  14   32.76    9.63
   0   0  14   36.34   15.58
   0   0 -15    3.82    4.68
   0   0  15   -2.47    7.77
   0   0 -16  511.66   36.89
   0   0  16  516.42   53.97
   0   0 -17    6.10    6.65
   0   0 -18  184.92   22.91
   0   0  19   -4.99    6.74
   0   0 -19   -2.40    6.64
   0   0  20   63.69   13.31
   0   0  21    5.11    6.00
   0   0  22  300.39   22.13
   0   0  23    4.71    3.95
   0   1   0   25.06    3.17
   0  -1   0   24.45    3.56
   0  -1   0   17.77    2.51
   0  -1  -1  997.11   22.92
   0  -1   1  951.21   22.59
   0  -1  -1  975.34   22.95
   0  -1  -2    0.78    1.27
   0  -1  -2    1.40    1.64
   0   1  -2    1.47    1.33
   0   1  -3 3748.09   41.30
   0  -1  -3 3385.03   57.49
   0   1  -4   42.78    5.67
   0  -1  -4   54.38    8.37
   0  -1  -5  131.38   14.35
   0   1  -5  148.41   12.00
   0  -1   5  134.63   13.88
   0   1  -6   34.45    6.49
   0   1   6   30.85    8.14
   0  -1  -6   45.46    9.84
   0  -1   6   26.21    6.70
   0  -1  -7 2478.99   69.90
   0  -1   7 2429.80   70.80
   0   1  -7 2556.75   59.71
   0   1   7 2344.38   73.85
   0   1  -8 1761.33   54.35
   0  -1  -8 1697.76   61.66
   0  -1   8 1712.19   64.83
   0   1   8 1775.43   68.51
   0  -1  -9   38.10   11.00
   0  -1   9   32.55   10.41
   0   1  -9   51.05   10.95
   0   1   9   67.05   16.46
   0  -1 -10  105.32   17.54
   0   1 -10  126.79   17.08
   0   1  10  115.80   20.56
   0  -1  10   80.45   17.15
   0  -1  11    8.61    7.13
   0  -1 -11   36.10   11.01
   0   1 -11   22.89    9.36
   0   1  11   26.16   11.89
   0  -1 -12  368.53   35.40
   0   1  12  415.77   41.99
   0  -1  12  356.44   37.86
   0  -1 -13 1140.44   64.61
   0  -1  13 1053.35   67.96
   0   1  13 1021.67   69.21
   0  -1 -14   36.66   14.46
   0  -1  14   35.24   10.52
   0  -1  14   28.82   12.37
   0   1  14   34.26   12.50
   0   1 -14   26.46   10.42
   0  -1 -14   35.44   10.30
   0   1 -15  155.77   20.41
   0  -1  15  130.22   19.01
   0   1  15  171.63   30.53
   0  -1 -15  171.03   21.45
   0  -1 -15  190.12   28.21
   0  -1  15  136.09   27.90
   0  -1 -16  514.01   37.25
   0   1 -16  513.60   37.07
   0  -1  16  472.45   35.10
   0   1  16  572.72   56.85
   0  -1  16  587.54   57.25
   0   1 -17   35.41   11.11
   0  -1 -17   32.49   11.05
   0  -1 -18  215.41   24.31
   0   1 -18  250.35   26.33
   0  -1  18  278.14   24.99
   0  -1  19  514.13   32.31
   0   1  19  410.87   32.26
   0  -1 -19  441.77   33.38
   0   1 -19  423.54   33.04
   0  -1  19  449.04   32.67
   0   1  20   35.28    9.40
   0  -1  20   35.73    9.92
   0  -1  21   24.73    8.99
   0   1  21   20.93    8.72
   0   1  22    3.32    4.25
   0  -1  22   -1.12    4.36
   0   1  23  184.24   14.79
   0  -1  23  187.14   14.15
   0   2   0 3603.92   52.01
   0  -2   0 3798.60   60.55
   0  -2  -1 2939.26   54.81
   0   2  -1 3046.80   44.45
   0  -2  -1 2906.38   48.96
   0   2   1 2962.72   37.25
   0  -2  -2  448.08   21.74
   0  -2  -2  460.98   22.73
   0  -2   2  489.14   12.28
   0   2  -2  475.80   17.86
   0  -2   2  437.66   22.09
   0   2   2  491.27   19.80
   0   2  -3  421.09   18.44
   0  -2  -3  418.25   23.12
   0  -2  -3  372.05   21.45
   0  -2   3  411.12   16.25
   0   2   3  388.87   20.96
   0   2  -4  171.43   13.23
   0  -2  -4  188.73   17.00
   0  -2   4  191.83   13.64
   0   2   4  188.76   16.37
   0  -2  -5  392.77   26.52
   0   2   5  383.44   26.17
   0   2  -5  396.37   17.27
   0  -2   5  389.06   22.64
   0  -2   6  617.85   32.03
   0  -2  -6  596.18   34.68
   0   2  -6  648.93   24.88
   0   2   6  650.88   37.21
   0  -2  -7  262.48   24.60
   0   2   7  298.43   27.54
   0   2  -7  315.38   19.08
   0  -2   7  305.02   24.38
   0  -2   8  975.88   47.50
   0  -2  -8  920.59   48.32
   0   2   8  971.52   52.31
   0   2  -8 1022.00   37.64
   0   2   9 1240.60   63.04
   0  -2  -9 1259.14   59.52
   0   2  -9 1419.74   48.00
   0  -2   9 1328.63   59.68
   0  -2 -10 3577.58  105.55
   0   2  10 3526.84  112.13
   0  -2  10 3774.15  107.44
   0   2  11    5.51    9.06
   0  -2  11   29.78   10.94
   0  -2 -11   21.44    9.60
   0  -2  12  262.66   31.66
   0  -2 -12  246.93   30.07
   0   2  12  232.41   32.15
   0  -2 -13  122.52   22.02
   0   2  13  131.48   26.94
   0  -2  13  136.10   24.52
   0  -2  14  180.56   29.13
   0   2  14  160.90   29.32
   0  -2  14  150.58   19.16
   0  -2 -14  150.81   26.04
   0   2 -14  187.28   22.19
   0  -2 -14  172.60   21.15
   0   2  15  119.32   27.35
   0   2 -15  112.20   17.71
   0  -2 -15   69.70   18.26
   0  -2 -15  101.19   16.90
   0  -2  15   78.73   14.12
   0  -2  15  130.12   26.52
   0  -2  16  540.43   37.82
   0   2 -16  614.14   40.53
   0  -2 -16  627.63   40.51
   0  -2 -17  -14.82    7.88
   0  -2  17   -0.19    6.44
   0   2 -17   -3.13    8.15
   0  -2  18   18.45    8.13
   0  -2 -18   36.11   11.22
   0   2 -18   18.74    8.91
   0   2  18   37.78   11.67
   0  -2  18   35.55   10.27
   0  -2  19    1.20    6.49
   0  -2  19   -3.37    7.16
   0   2  19   10.30    5.74
   0   2  20  369.38   28.33
   0  -2  20  336.61   25.96
   0  -2  20  371.14   26.40
   0   2  21   64.77   11.78
   0  -2  21   68.68   11.10
   0  -2  21   50.51    9.99
   0   2  22   93.41   11.92
   0  -2  22   99.33   11.68
   0   2  23   14.43    5.52
   0  -3   0   14.22    5.23
   0   3   0    3.81    2.95
   0   3   1  307.94   19.83
   0  -3  -1  337.67   19.96
   0  -3   1  301.54   21.50
   0  -3  -1  350.81   23.29
   0   3   1  344.39   12.56
   0   3  -1  314.96   17.87
   0   3  -2  221.57   14.69
   0  -3  -2  223.21   18.89
   0   3   2  210.61   13.28
   0  -3  -2  234.05   17.94
   0  -3   2  235.34   19.74
   0   3  -3  517.27   23.35
   0  -3   3  487.84   12.67
   0  -3  -3  497.66   28.26
   0  -3  -3  491.60   28.90
   0   3   3  509.20   24.77
   0  -3   3  509.89   29.78
   0  -3  -4 1896.34   58.97
   0  -3  -4 1803.93   57.35
   0  -3   4 1904.55   36.31
   0   3   4 1743.31   51.80
   0   3  -4 1857.27   47.01
   0  -3   4 1837.29   60.10
   0   3  -5   59.83    6.28
   0   3  -5   57.17    9.18
   0  -3   5   63.11   12.81
   0  -3  -5   55.59   11.11
   0  -3   5   49.02    7.27
   0   3   5   59.99   10.40
   0   3  -6   79.73    7.72
   0   3   6   88.16   14.77
   0  -3  -6   67.94   13.18
   0  -3   6   67.74   10.59
   0   3   7   76.25   14.58
   0  -3   7   50.49    9.67
   0  -3  -7   81.58   15.02
   0   3   8   26.18   10.05
   0  -3  -8   27.47   10.20
   0  -3   8   26.99    8.40
   0  -3   9 2494.17   78.76
   0  -3  -9 2333.97   86.18
   0   3   9 2310.79   88.18
   0   3  10    4.21    8.86
   0  -3  10   19.71    8.49
   0  -3 -10    1.10    7.67
   0   3  11   77.51   18.39
   0  -3  11  119.54   20.58
   0  -3 -11   92.20   19.88
   0  -3 -12   53.68   15.26
   0  -3  12   61.93   15.54
   0   3  13 1914.01   96.74
   0  -3  13 1971.11   67.42
   0  -3 -13 1914.41   91.31
   0  -3  14   63.62   12.93
   0  -3 -14   79.41   14.14
   0   3 -14   66.27   13.20
   0   3  14   87.53   22.19
   0  -3 -14   76.19   20.43
   0  -3 -15   34.35    9.01
   0   3  15   55.03   20.24
   0  -3  15   40.22   11.04
   0   3 -15   36.08   10.49
   0  -3 -15   33.02   13.29
   0  -3 -16   93.26   16.02
   0   3 -16   98.23   16.11
   0  -3  16   73.74   13.95
   0  -3 -17  706.23   42.13
   0   3  17  602.11   39.23
   0  -3  17  573.09   39.22
   0  -3  17  714.24   40.66
   0   3 -17  646.92   41.43
   0  -3  18   10.86    7.53
   0  -3  18    8.43    8.19
   0   3  18   -1.63    6.52
   0  -3  19   19.68    8.82
   0   3  19   27.45    9.20
   0  -3  19   29.34    9.07
   0  -3  20  113.19   15.25
   0   3  20  104.84   15.17
   0  -3  20  118.77   14.76
   0  -3  21  156.61   15.81
   0   3  21  142.10   15.92
   0   3  22   65.09    9.47
   0  -3  22   50.24    7.14
   0  -4   0   65.56   12.10
   0   4   0   62.72   10.27
   0  -4  -1 2523.40   72.98
   0   4   1 2372.88   63.51
   0  -4   1 2391.52   70.48
   0   4   2  391.09   17.51
   0   4  -2  378.98   22.09
   0  -4   2  380.23   28.92
   0  -4  -2  382.63   28.95
   0   4   2  328.21   25.11
   0  -4  -3   21.54    7.60
   0  -4  -3   19.48    7.04
   0   4  -3   10.74    2.74
   0   4   3   13.91    4.57
   0  -4   3   22.68    8.84
   0  -4  -4  431.33   30.81
   0  -4  -4  427.31   32.02
   0  -4   4  448.37   33.71
   0   4  -4  465.56   25.67
   0   4   4  458.91   26.82
   0  -4  -5  910.06   47.64
   0   4  -5  958.89   39.21
   0   4   5  961.77   43.16
   0  -4   5  889.62   49.62
   0   4   6  634.92   38.32
   0  -4  -6  686.54   43.35
   0  -4   6  665.17   45.12
   0   4   7    6.92    5.99
   0  -4   7    6.18    7.17
   0  -4  -7    1.46    8.07
   0   4   8  190.98   24.80
   0  -4  -8  223.26   27.20
   0  -4   8  205.73   27.90
   0   4   9  201.93   26.30
   0  -4   9  168.92   26.20
   0  -4  -9  179.35   25.14
   0  -4  10 1938.97   91.89
   0  -4 -10 2068.99   89.27
   0   4  10 2158.06   92.35
   0  -4  11    9.51    7.65
   0   4  11    5.01    7.31
   0  -4 -11   -3.68    5.98
   0  -4 -12   47.14   14.70
   0  -4  12   57.00   18.38
   0  -4  12   54.12   12.45
   0   4  12   85.40   21.85
   0  -4  13   53.21   11.96
   0  -4 -13   14.22   10.79
   0  -4  13   68.60   21.08
   0   4  13   73.27   22.52
   0  -4  13   66.07   12.62
   0  -4 -14   68.83   20.23
   0  -4  14   92.63   24.76
   0  -4  14   64.11   13.13
   0  -4  14   71.85   14.65
   0   4  14  103.58   23.96
   0  -4 -15   35.13   11.23
   0  -4  15   19.25    8.55
   0   4 -15   33.91   10.25
   0  -4  15   29.76    7.56
   0   4  16  290.38   26.73
   0  -4  16  245.79   25.67
   0  -4 -16  283.71   25.70
   0  -4 -17   13.13    6.67
   0   4  17   19.54    8.29
   0  -4  17   10.49    8.19
   0   4  18   -2.65    6.60
   0  -4 -18    2.84    4.76
   0  -4  18   13.64   10.23
   0   4  19    1.97    6.61
   0  -4  19    0.40    5.43
   0  -4  20  209.88   19.57
   0   4  20  212.83   19.03
   0   4  21    2.62    4.45
   0  -4  21    3.20    4.52
   0   4  22   -3.76    3.00
   0  -4  22    5.58    3.40
   0  -4 -22   -1.98    2.67
   0   5   0    2.81    3.45
   0  -5   0   -1.97    5.82
   0  -5  -1  861.00   48.12
   0   5  -1  908.02   39.88
   0  -5   1  797.47   46.94
   0   5   1  872.08   43.03
   0  -5  -2  737.47   45.37
   0  -5   2  708.56   45.10
   0   5   2  711.71   40.59
   0   5  -2  801.32   36.29
   0   5  -3 1836.58   55.00
   0  -5  -3 1730.52   69.58
   0  -5   3 1556.34   67.56
   0   5   3 1566.18   63.20
   0   5   4  873.77   49.22
   0  -5   4  885.62   53.25
   0   5  -4 1000.92   41.45
   0  -5  -4  950.98   52.99
   0  -5   5   35.21   12.12
   0  -5  -5   29.07   11.40
   0   5   5   41.40   11.57
   0  -5   6  560.62   45.89
   0  -5  -6  537.72   41.50
   0  -5  -7  449.31   39.43
   0  -5   7  390.99   39.97
   0   5   7  449.56   35.82
   0  -5   8  630.35   52.35
   0   5   8  724.37   48.74
   0  -5  -8  588.70   47.01
   0   5   9   52.02   13.76
   0  -5  -9   53.10   15.37
   0  -5   9   28.57   12.63
   0  -5 -10    3.62    7.02
   0   5  10   -2.34    5.74
   0  -5  10    8.41   12.00
   0   5  11 1818.87   90.88
   0  -5 -11 1548.05   84.21
   0  -5 -11 1670.89   59.76
   0  -5  11 1598.58   60.45
   0  -5 -11 1633.62   60.90
   0  -5  12   83.69   14.76
   0  -5 -12   66.24   13.03
   0   5  12   94.95   22.10
   0  -5 -12   78.55   13.39
   0  -5  12   30.92   11.84
   0  -5  12   99.12   15.58
   0  -5  13  441.37   33.23
   0  -5 -13  478.62   32.43
   0  -5  13  488.15   34.62
   0  -5  13  464.13   52.37
   0   5  13  501.79   51.29
   0  -5 -13  478.51   33.96
   0  -5  14   80.22   15.15
   0  -5  14   76.27   14.43
   0  -5 -14   78.71   14.43
   0   5  15   26.22    9.05
   0  -5 -15   18.35    8.36
   0  -5  15   20.68    9.63
   0  -5  15   26.73    9.21
   0  -5 -16   26.79    9.64
   0   5  16   23.26    9.20
   0  -5  16   11.76    7.92
   0  -5  16   27.15   10.50
   0  -5  17   90.61   15.60
   0  -5 -17   88.36   13.82
   0   5  17  108.86   16.03
   0  -5 -18  217.20   18.86
   0  -5  18  198.90   21.71
   0   5  18  220.07   20.91
   0  -5  18  173.80   20.07
   0   5  19   57.83   10.53
   0  -5  19   42.69   10.56
   0  -5 -20  304.90   21.35
   0   5  20  298.49   18.83
   0  -5  20  291.83   21.36
   0  -5 -21    8.58    4.23
   0  -5  21    6.43    3.71
   0  -6   0 2702.83   96.42
   0  -6  -1  220.71   27.42
   0  -6   1  204.07   26.94
   0   6   1  208.17   22.76
   0  -6   2    7.44    6.64
   0  -6  -2   20.10   10.46
   0   6   2   20.68    7.89
   0  -6   3   58.95   15.75
   0  -6  -3   54.09   13.94
   0   6   3   41.38   10.43
   0  -6  -4  758.28   52.66
   0   6   4  621.00   45.43
   0  -6   4  670.91   51.05
   0   6   5  193.43   26.43
   0  -6   5  229.28   30.37
   0  -6  -5  221.39   29.06
   0   6   6   45.48   13.57
   0  -6   6   35.79   14.29
   0  -6   7  111.70   23.93
   0   6   7  117.14   20.97
   0   6   8 1398.38   80.86
   0  -6  -8 1635.92   60.23
   0  -6   8 1448.42   86.49
   0   6   9  825.78   64.32
   0  -6  -9  904.62   45.29
   0  -6   9  819.72   66.76
   0  -6   9  919.24   44.45
   0  -6  -9  971.92   47.13
   0  -6 -10  235.37   23.57
   0   6  10  226.68   35.21
   0  -6  10  196.59   34.33
   0  -6 -10  201.71   22.16
   0  -6  10  210.83   22.52
   0  -6 -11   23.00    9.77
   0  -6 -11   27.95   10.27
   0  -6  11   34.91   10.79
   0  -6  11   25.61   14.28
   0  -6 -12   96.17   15.72
   0  -6  12  111.12   17.42
   0  -6  12  104.77   16.84
   0  -6 -12  123.41   18.12
   0  -6 -13   34.20   10.56
   0  -6  13   25.34    9.80
   0  -6  13   13.36    7.68
   0  -6 -14   15.80    9.09
   0  -6  14    5.92    6.92
   0  -6  14   20.88    9.21
   0  -6  15   12.05    7.22
   0  -6 -15   18.56    8.25
   0  -6  15   21.72    9.81
   0  -6 -16   24.34    8.63
   0  -6  16   15.81    8.06
   0  -6  16   16.58    7.07
   0  -6 -17   48.93    9.51
   0  -6  17   35.03    9.31
   0  -6  17   43.85   10.94
   0  -6  17   23.38    8.55
   0  -6  18   69.46   11.81
   0  -6 -18   62.64    9.57
   0  -6 -18   80.63   12.57
   0  -6  18   79.17   13.13
   0  -6 -19   29.61    7.47
   0  -6  19   24.54    7.71
   0  -6 -20   36.75    6.93
   0  -6  20   23.17    6.28
   0  -7   0    5.11    9.90
   0  -7  -1   87.98   18.62
   0  -7   1  141.74   25.10
   0  -7   2  388.12   41.45
   0  -7  -2  406.70   41.74
   0  -7  -3  526.46   47.28
   0  -7   3  446.91   44.99
   0  -7   4   58.46   17.14
   0  -7  -4   58.62   16.44
   0  -7  -5   46.97   12.12
   0  -7  -5   38.04    9.85
   0  -7   5   43.41   15.67
   0  -7   6  480.30   50.35
   0  -7  -6  509.82   34.50
   0  -7   6  529.08   34.08
   0  -7  -6  503.57   33.55
   0  -7  -6  561.52   35.73
   0  -7  -7  219.63   22.56
   0  -7  -7  194.08   22.17
   0  -7  -7  220.07   22.08
   0  -7  -7  247.60   23.00
   0  -7   7  183.35   32.62
   0  -7   8  295.48   25.80
   0  -7  -8  302.86   26.15
   0  -7  -8  310.44   27.48
   0  -7  -8  275.09   26.19
   0  -7   8  276.33   40.08
   0  -7  -9   58.12   13.07
   0  -7   9   60.94   12.85
   0  -7   9   33.70   16.91
   0  -7  -9   38.33   10.29
   0  -7  -9   39.14   10.27
   0  -7 -10  523.06   35.52
   0  -7 -10  537.04   35.61
   0  -7  10  557.01   36.41
   0  -7 -10  533.39   36.51
   0  -7 -11  398.90   31.76
   0  -7 -11  412.77   31.86
   0  -7 -11  391.93   30.85
   0  -7  11  390.13   32.54
   0  -7  11  380.05   30.57
   0  -7 -12  579.31   37.85
   0  -7  12  620.01   38.87
   0  -7 -12  604.90   38.41
   0  -7  12  566.61   38.71
   0  -7 -13  340.55   28.82
   0  -7  13  328.82   29.45
   0  -7  13  338.78   28.63
   0  -7 -13  356.05   29.35
   0  -7  14  307.02   27.62
   0  -7 -14  292.05   25.74
   0  -7 -14  264.30   24.82
   0  -7  14  310.48   27.03
   0  -7 -14  329.61   26.05
   0  -7  15   37.40   10.60
   0  -7 -15   29.27    7.92
   0  -7  15   46.74   10.87
   0  -7 -15   29.46    9.72
   0  -7 -15   49.83   11.36
   0  -7  16  171.42   18.70
   0  -7  16  187.61   19.26
   0  -7  16  184.05   19.36
   0  -7 -16  176.64   18.79
   0  -7 -16  208.32   18.11
   0  -7 -16  203.33   18.42
   0  -7 -17   11.88    5.63
   0  -7 -17   10.33    6.13
   0  -7  17    9.32    5.00
   0  -7  17    9.77    6.06
   0  -7  17    9.10    6.30
   0  -7  18   33.83    6.54
   0  -7 -18   43.50    8.31
   0  -7  18   39.81    7.73
   0  -7 -19   37.13    6.52
   0  -7  19   50.41    7.91
   0  -8   0   12.09    7.13
   0  -8   0   11.88    8.38
   0  -8   0   12.23    6.81
   0  -8   0   19.33    8.74
   0  -8   1   -7.23    8.66
   0  -8  -1    2.93    5.45
   0  -8   1   12.63    7.40
   0  -8   1   10.02    7.45
   0  -8  -1   -7.35    9.02
   0  -8  -1    3.82    5.64
   0  -8  -1    5.17    5.97
   0  -8   1   -1.49    4.85
   0  -8   2  691.09   59.66
   0  -8  -2  695.40   40.92
   0  -8   2  656.46   38.80
   0  -8   2  680.36   41.36
   0  -8  -2  582.50   53.59
   0  -8  -2  745.73   41.23
   0  -8  -2  700.36   40.02
   0  -8   2  701.74   42.53
   0  -8  -2  635.96   40.58
   0  -8  -3   18.38    8.49
   0  -8   3    8.99    7.72
   0  -8  -3   23.60   12.91
   0  -8  -3   25.24    9.60
   0  -8   3   27.00   15.18
   0  -8  -3    9.87    6.87
   0  -8   3   18.46    8.75
   0  -8  -3   23.84    8.15
   0  -8  -4    7.85    8.50
   0  -8  -4   33.42   14.05
   0  -8  -4   21.67    9.63
   0  -8  -4   15.63    7.04
   0  -8   4   13.52    9.26
   0  -8  -4    7.84    6.37
   0  -8   4   22.30   10.35
   0  -8   5  192.61   21.95
   0  -8  -5  200.81   23.23
   0  -8  -5  204.82   23.08
   0  -8   5  195.90   34.86
   0  -8  -5  193.32   22.17
   0  -8  -5  176.08   21.28
   0  -8  -6   60.24   13.32
   0  -8  -6   68.85   14.22
   0  -8   6   72.31   22.54
   0  -8   6   68.09   13.56
   0  -8  -6   58.86   13.27
   0  -8  -6   72.83   14.17
   0  -8  -7  306.66   27.18
   0  -8  -7  276.58   26.67
   0  -8  -7  208.55   23.01
   0  -8  -7  294.67   27.25
   0  -8   7  285.27   25.92
   0  -8  -8    4.19    5.59
   0  -8  -8   21.02    8.97
   0  -8  -8   25.02   10.02
   0  -8   8   14.08    8.63
   0  -8  -8   22.45    9.78
   0  -8  -9  369.92   30.64
   0  -8   9  364.46   32.02
   0  -8  -9  429.10   32.75
   0  -8  -9  434.39   31.26
   0  -8 -10  466.68   34.07
   0  -8  10  512.37   36.84
   0  -8 -10  450.82   33.38
   0  -8 -10  519.32   34.06
   0  -8  10  566.70   35.76
   0  -8  11  136.61   17.93
   0  -8 -11  118.57   16.55
   0  -8 -11  112.30   17.03
   0  -8 -11  122.40   17.37
   0  -8  11  121.34   18.52
   0  -8 -12  152.43   18.39
   0  -8  12  138.11   19.00
   0  -8 -12  145.62   18.69
   0  -8  12  184.17   20.51
   0  -8 -12  112.50   16.79
   0  -8 -13    1.11    5.39
   0  -8 -13    3.86    5.50
   0  -8 -13   -5.11    6.26
   0  -8  13   -1.86    6.06
   0  -8  13    9.87    7.72
   0  -8 -14   78.85   12.61
   0  -8  14   71.49   12.86
   0  -8 -14   86.91   12.86
   0  -8 -14   85.08   13.29
   0  -8  14   88.81   13.55
   0  -8  14   86.98   13.87
   0  -8 -15   39.88    8.98
   0  -8 -15   34.93    7.76
   0  -8 -15   24.78    7.99
   0  -8  15   27.43    9.38
   0  -8  15   22.40    7.68
   0  -8  15   32.37    7.94
   0  -8  16    6.57    5.44
   0  -8 -16   14.36    6.05
   0  -8 -16   10.00    4.45
   0  -8  16   14.79    6.58
   0  -8  16   11.00    5.64
   0  -8  17  131.45   12.36
   0  -8  17  151.73   13.52
   0  -8 -17  117.42   11.19
   0  -8  18  117.72    9.98
   0  -9   0  -10.61    7.40
   0  -9   0    7.70    6.13
   0  -9   0   13.81    8.59
   0  -9   1  122.42   18.96
   0  -9   1  105.86   17.48
   0  -9  -1  108.07   17.55
   0  -9  -1  100.77   16.68
   0  -9  -1   94.36   15.81
   0  -9   1  121.75   18.39
   0  -9  -2   27.03   10.31
   0  -9   2   34.36   11.29
   0  -9   2   11.31    7.05
   0  -9  -2   14.54    8.49
   0  -9  -2   21.57   10.09
   0  -9   3  178.86   21.85
   0  -9  -3  132.22   18.74
   0  -9  -3  156.30   21.32
   0  -9  -3  150.83   20.16
   0  -9   3  171.75   20.57
   0  -9  -4  177.55   21.37
   0  -9  -4  199.84   22.30
   0  -9   4  219.64   24.43
   0  -9   4  215.93   23.37
   0  -9  -4  212.32   23.52
   0  -9  -5  180.35   22.21
   0  -9   5  207.56   23.56
   0  -9  -5  200.16   23.37
   0  -9  -5  184.98   22.12
   0  -9   5  170.73   21.16
   0  -9  -6  112.87   16.97
   0  -9  -6   90.58   15.65
   0  -9   6  120.29   17.89
   0  -9   6  100.30   16.31
   0  -9  -6  102.01   16.73
   0  -9  -7   31.86    8.76
   0  -9   7   23.43    9.96
   0  -9  -7   10.54    8.28
   0  -9   7   27.90    9.08
   0  -9  -7   21.01    9.40
   0  -9  -8   44.94   12.64
   0  -9  -8   50.67   11.34
   0  -9   8   44.66   10.61
   0  -9  -8   37.19   10.57
   0  -9   8   31.56   10.37
   0  -9   9  300.03   27.37
   0  -9  -9  277.88   26.05
   0  -9  -9  281.83   25.75
   0  -9  10   23.48    9.99
   0  -9 -10   25.36    8.48
   0  -9 -10   27.34   10.08
   0  -9 -10   26.71    7.84
   0  -9 -11   22.83    9.29
   0  -9 -11   13.51    5.99
   0  -9  11    6.64    7.36
   0  -9 -11   14.87    7.39
   0  -9 -12    0.45    5.15
   0  -9 -12    0.65    4.31
   0  -9 -12    6.00    6.24
   0  -9  12    1.97    6.04
   0  -9 -13  172.90   17.56
   0  -9 -13  160.82   16.23
   0  -9  13  164.55   15.36
   0  -9 -13  163.49   15.25
   0  -9  13  156.42   17.94
   0  -9  14   91.97   12.73
   0  -9 -14   75.55    9.70
   0  -9 -14  101.84   12.18
   0  -9  14   84.17   10.56
   0  -9 -14   94.96   11.27
   0  -9 -15    6.42    3.04
   0  -9 -15    4.46    3.42
   0  -9  15   -0.69    3.51
   0  -9  15    3.29    4.45
   0  -9 -15   -5.60    3.09
   0  -9  16   -3.63    3.83
   0 -10   0  166.93   21.24
   0 -10   0  199.78   23.42
   0 -10  -1  517.14   35.52
   0 -10  -1  561.26   37.25
   0 -10  -1  540.69   37.25
   0 -10   1  535.96   37.39
   0 -10   2  532.14   37.18
   0 -10  -2  536.28   35.73
   0 -10  -2  516.30   35.79
   0 -10  -2  494.29   35.58
   0 -10  -3  143.14   19.71
   0 -10   3  157.97   20.09
   0 -10  -3  146.02   19.51
   0 -10  -3  150.56   19.41
   0 -10  -4   39.32   11.45
   0 -10  -4   31.54   10.95
   0 -10  -4   25.13    9.17
   0 -10   4   26.96    8.96
   0 -10   4   38.42   10.17
   0 -10  -5   13.95    8.87
   0 -10  -5   26.68    9.76
   0 -10   5    1.23    6.71
   0 -10  -5   22.18    9.89
   0 -10   5    6.69    6.50
   0 -10   6   19.29    7.93
   0 -10  -6   23.31   10.14
   0 -10   6   11.34    6.99
   0 -10  -6   13.40    5.82
   0 -10  -6   12.16    7.82
   0 -10   7   24.56    7.99
   0 -10  -7    2.58    6.39
   0 -10  -7   15.66    8.95
   0 -10   7    6.79    6.41
   0 -10  -7    5.69    5.12
   0 -10  -8  134.45   17.24
   0 -10   8  156.81   16.98
   0 -10   8  145.17   18.03
   0 -10  -8  114.02   15.79
   0 -10  -8  167.33   17.30
   0 -10  -9   76.34   13.09
   0 -10   9   48.92   10.76
   0 -10  -9   67.95   12.29
   0 -10 -10   34.53    9.52
   0 -10  10   35.65    9.68
   0 -10 -10   21.96    7.19
   0 -10 -11   33.07    8.31
   0 -10 -11   31.44    7.60
   0 -10  11   34.67    8.16
   0 -10 -12   80.71   10.98
   0 -10  12   93.07   12.08
   0 -10 -12   76.16   10.44
   0 -10 -13    6.22    3.82
   0 -10  13   -2.44    4.02
   0 -10 -13   12.06    4.91
   0 -10  14   42.85    6.62
   0 -11   0    5.67    6.58
   0 -11  -1  201.76   21.49
   0 -11   1  162.64   18.92
   0 -11   2   20.18    8.73
   0 -11  -2    7.33    5.55
   0 -11   3   71.01   12.48
   0 -11  -3   69.97   13.21
   0 -11  -3   50.39   10.60
   0 -11  -4   24.75    8.62
   0 -11  -4   26.37    9.03
   0 -11   4   34.07    8.67
   0 -11  -5  164.49   17.21
   0 -11  -5  165.56   18.45
   0 -11   5  176.35   17.89
   0 -11   6   47.92    8.75
   0 -11   6   61.21    9.92
   0 -11  -6   42.68    9.23
   0 -11  -6   66.68   12.31
   0 -11  -7   56.88    9.50
   0 -11  -7   67.15   11.86
   0 -11   7   60.67    9.59
   0 -11   7   58.58    9.73
   0 -11   8   58.46    9.17
   0 -11  -8   69.57   10.92
   0 -11  -9   18.80    6.25
   0 -11   9    8.17    4.08
   0 -11 -10   31.83    7.09
   0 -11  10   39.98    6.85
   0 -11 -11   61.54    7.66
   0 -11  11  188.69   12.94
   0 -12   0  199.80   17.40
   0 -12  -1    5.60    3.94
   0 -12   1   -1.56    3.85
   0 -12  -2   68.62   10.34
   0 -12   2   58.42    9.76
   0 -12  -3   -6.62    4.78
   0 -12   3   -2.22    4.48
   0 -12  -4   16.26    5.47
   0 -12   4   13.30    5.26
   0 -12   5   13.75    4.54
   0 -12  -5    9.96    3.98
  -1   0  23   -1.64    2.95
  -1   0  22   17.16    6.93
  -1   0  21    2.15    4.91
  -1   0  20  243.95   23.76
  -1   0  19    6.81    9.38
  -1   0  18   70.45   15.12
  -1   0  18   87.81   14.93
  -1   0  17    3.76    7.55
  -1   0  17   10.87    7.96
  -1   0  16   22.44    9.00
  -1   0  16   16.36   11.03
  -1   0  16   24.24   11.03
  -1   0  15   10.60    6.46
  -1   0  15    0.06    5.33
   1   0 -14   58.07   12.30
  -1   0  14   22.74    9.83
  -1   0  14   50.57   11.54
  -1   0  14   57.32   11.51
  -1   0  13  -11.21    8.89
  -1   0  12   36.61   15.51
  -1   0  11   -5.81    7.56
  -1   0  10 3262.02  107.48
  -1   0   9   -1.52    6.39
  -1   0   8  805.07   47.36
  -1   0   7   -1.56    2.65
  -1   0   7    0.12    7.26
  -1   0   6 9004.68  136.60
  -1   0   6 9999.00  103.86
  -1   0   5    0.38    3.78
  -1   0   5    3.67    2.76
  -1   0   4 1683.19   49.84
  -1   0   3    0.46    3.59
  -1   0   2  749.26   25.41
  -1   0   2  688.82   16.26
  -1   0   1   11.54    1.85
  -1   0   1    6.37    2.89
  -1   0   0 4130.44   55.20
  -1   0  -1    1.75    2.50
  -1   0  -2 3237.65   55.55
  -1   0  -3    3.12    3.78
  -1   0  -4  509.40   26.70
  -1   0  -5    0.28    2.49
  -1   0  -5   -4.33    5.01
  -1   0  -6  684.90   26.59
  -1   0  -6  667.70   35.76
  -1   0  -7   11.11    3.42
  -1   0  -7    8.45    5.77
  -1   0  -8  560.83   36.93
  -1   0  -9    0.20    5.36
  -1   0 -10  678.02   45.05
  -1   0 -11    3.60    4.92
  -1   0 -12   55.29   14.14
   1   0  12   68.16   18.33
   1   0  13   22.50   12.94
  -1   0 -13   15.97    9.16
   1   0  14  416.80   46.50
  -1   0 -14  437.45   43.50
  -1   0 -14  435.89   33.37
   1   0  14  448.56   32.16
  -1   0 -15    3.13    6.74
   1   0  15   -6.50    7.83
  -1   0 -15    3.62    6.58
   1   0  15    9.97    7.94
  -1   0 -16 1197.04   57.00
   1   0  16 1170.76   53.89
  -1   0 -17   -1.25    7.26
  -1   0 -18  349.28   30.45
  -1   0 -19   -1.50    7.24
  -1   0 -20  187.70   21.28
   1   0  21   -1.01    6.29
  -1   0 -21    3.30    6.94
   1   0  22   11.65    5.36
   1   0  23   -0.29    3.24
  -1  -1  23   27.12    5.84
  -1   1  23   25.18    5.91
  -1   1  22  210.68   18.11
  -1  -1  22  258.99   19.29
  -1   1  21   45.05    9.73
  -1  -1  21   62.24   11.41
  -1   1  20   21.21    9.54
  -1  -1  20   25.48    7.72
  -1  -1  20   46.15   11.72
  -1  -1  19  370.45   30.10
  -1  -1  19  366.95   27.89
  -1   1  19  372.76   30.31
  -1   1  18   86.42   16.11
  -1  -1  18   78.65   15.22
  -1  -1  18   76.11   13.92
  -1  -1  17   66.78   13.82
  -1   1  17   51.49   12.95
  -1  -1  17   38.12   10.17
  -1  -1  16    2.53    7.00
  -1  -1  16   -0.06    5.57
  -1  -1  16   10.87    9.94
  -1   1  16    4.31    8.98
  -1   1  15  128.63   19.01
  -1  -1  15  143.60   27.90
  -1  -1  15  143.53   19.76
  -1   1  15  158.34   31.03
  -1  -1  15  163.25   20.06
  -1  -1  14  386.34   30.24
  -1   1  14  356.05   44.02
  -1  -1  14  304.22   27.12
  -1  -1  14  338.07   42.34
  -1   1  14  322.43   28.30
   1  -1 -14  327.34   29.19
   1   1 -14  351.14   30.38
  -1   1  13 2011.12  100.52
  -1  -1  13 2185.57  101.50
  -1   1  12  326.73   39.56
  -1  -1  12  446.69   43.59
  -1   1  11   78.10   18.63
  -1  -1  11  127.61   23.08
  -1   1  10   24.36   12.33
  -1  -1  10   25.24   11.14
  -1   1   9  988.07   57.17
  -1  -1   9 1051.71   56.54
  -1  -1   8   51.21   12.75
  -1   1   8   77.77   15.59
  -1   1   7 2172.54   74.00
  -1  -1   7 2278.79   72.23
  -1  -1   6  158.56   17.57
  -1   1   6  155.75   18.92
  -1  -1   6  171.68   14.35
  -1  -1   5  863.17   37.84
  -1   1   5  833.76   39.61
  -1  -1   5  911.60   33.35
  -1  -1   4 1691.35   45.46
  -1   1   4 1557.67   49.94
  -1  -1   4 1567.92   46.67
  -1   1   3 5889.09   89.64
  -1  -1   3 5941.85   75.47
  -1  -1   3 5793.28   84.90
  -1  -1   2  778.79   18.85
  -1   1   2  712.78   29.69
  -1   1   2  685.96   28.52
  -1  -1   2  692.69   24.07
  -1  -1   2  657.47   28.92
  -1  -1   1  289.49   19.10
  -1   1   1  325.24   19.46
  -1  -1   1  318.46   15.86
  -1  -1   1  334.17   10.96
   1  -1   0 1582.28   19.93
  -1  -1   0 1456.20   34.59
  -1   1   0 1478.71   40.23
  -1  -1   0 1387.58   41.77
  -1  -1   0 1562.46   26.53
  -1  -1  -1 1152.47   38.14
  -1  -1  -1 1217.52   28.07
  -1   1  -1 1176.48   35.93
  -1  -1  -1 1180.46   32.63
  -1  -1  -2  857.17   31.74
  -1   1  -2  890.08   32.17
  -1  -1  -2  870.77   33.07
  -1  -1  -3 1559.52   43.96
  -1  -1  -3 1540.17   46.11
  -1   1  -3 1614.23   45.74
  -1  -1  -4   35.84    6.57
  -1   1  -4   43.75    8.71
  -1  -1  -4   41.93    8.90
  -1   1  -5  868.26   38.73
  -1  -1  -5  858.32   39.90
  -1  -1  -5  932.96   32.93
  -1   1  -6 1088.07   44.40
  -1  -1  -6 1142.50   48.88
  -1  -1  -6 1225.23   37.07
  -1   1  -7 1507.23   55.63
  -1  -1  -7 1468.64   58.93
  -1  -1  -8   41.43   11.10
  -1   1  -8   32.65    8.81
  -1   1  -9  481.01   35.32
  -1  -1  -9  479.39   37.55
  -1   1 -10  902.09   51.70
  -1  -1 -10  870.16   53.41
  -1   1 -11  223.00   26.78
  -1  -1 -11  221.43   27.93
  -1  -1 -12  361.81   38.40
  -1   1 -12  434.12   38.93
   1   1  12  334.51   39.99
   1  -1  12  368.19   40.00
  -1   1 -13 3118.97  109.08
  -1  -1 -13 2798.57  109.18
   1   1  13 2708.02  115.68
   1  -1  13 2735.65  114.16
   1  -1  14  112.12   23.39
   1  -1  14  141.70   18.62
  -1  -1 -14  169.06   27.54
   1   1  14  124.89   25.90
  -1   1 -14  164.61   20.98
  -1  -1 -14  142.19   19.35
  -1  -1 -15   36.82   12.24
   1   1  15   34.16   15.28
   1  -1  15   25.72   13.06
   1  -1  15   22.15    9.80
  -1  -1 -15   17.74    8.65
  -1   1 -15   44.25   12.28
   1  -1  16  255.98   26.04
  -1  -1 -16  284.88   28.08
  -1   1 -16  283.80   28.45
   1  -1  17  302.43   28.30
  -1  -1 -17  308.98   28.99
  -1   1 -17  270.17   27.38
  -1   1 -18   -1.80    8.18
  -1  -1 -18    8.83    7.32
  -1   1 -19   42.24   12.24
  -1  -1 -19   51.63   11.71
  -1  -1 -20   50.43   10.79
  -1   1 -20   63.12   12.91
   1  -1  21   28.67    8.38
   1   1  21   16.92    8.07
   1  -1  22   37.18    8.36
   1   1  22   26.83    7.37
   1  -1  23  263.92   15.06
   1   1  23  288.44   16.94
  -1   2  23   35.30    6.50
  -1  -2  22   91.73    9.93
  -1  -2  22   88.12   10.25
  -1   2  22  112.12   12.92
   1  -2 -22   96.58    9.92
  -1  -2  21   20.36    6.53
  -1  -2  21   25.86    6.84
  -1   2  21   23.85    8.79
  -1  -2  20  320.34   25.28
  -1   2  20  273.17   24.32
  -1  -2  20  330.91   25.18
  -1  -2  19   66.29   13.22
  -1   2  19   53.97   12.86
  -1  -2  19   81.28   14.89
  -1  -2  18   20.73    8.76
  -1   2  18    5.96    7.23
  -1  -2  18   13.41    7.43
  -1   2  17   79.25   15.50
  -1  -2  17   99.38   16.26
  -1  -2  17  130.30   18.57
  -1  -2  16  405.66   32.44
  -1  -2  16  436.55   33.60
  -1   2  16  387.88   32.73
  -1  -2  15  623.46   39.98
  -1   2  15  589.93   39.72
  -1  -2  15  698.19   61.10
  -1   2  15  595.58   59.40
  -1  -2  15  654.61   41.66
  -1  -2  15  650.48   40.33
  -1  -2  14   45.40   11.64
  -1  -2  14   47.91   10.18
  -1   2  14   45.35   12.85
  -1   2  14   34.01   15.57
  -1  -2  14   75.36   14.96
  -1  -2  14   14.69   10.85
  -1   2  13    0.77    4.20
  -1  -2  13   -2.29    5.13
  -1   2  13    0.50    7.94
  -1  -2  12  122.55   23.30
  -1   2  12  132.86   25.60
  -1   2  11  115.70   22.51
  -1  -2  11   93.65   19.35
  -1  -2  10  436.81   38.08
  -1   2  10  410.65   40.05
  -1   2   9  166.28   24.33
  -1  -2   9  189.12   23.89
  -1  -2   8  882.08   47.11
  -1   2   8  877.31   51.94
  -1  -2   7    3.90    4.00
  -1   2   7    4.59    5.32
  -1  -2   6  576.35   32.51
  -1   2   6  541.48   35.73
  -1  -2   5 1164.74   42.54
  -1  -2   5 1102.52   44.59
  -1  -2   5 1197.02   43.65
  -1   2   5 1195.60   49.29
  -1  -2   4  648.86   29.25
  -1   2   4  634.26   33.08
  -1  -2   4  612.06   31.26
  -1  -2   4  636.02   31.52
  -1  -2   3 3958.02   79.21
  -1   2   3 4001.42   76.35
  -1   2   3 4008.14   85.41
  -1  -2   3 4095.91   28.90
  -1  -2   3 3873.35   74.40
   1  -2  -2 2284.77   39.49
  -1   2   2 2465.76   64.08
  -1  -2   2 2273.35   59.21
  -1  -2   2 2384.32   56.20
  -1  -2   2 2465.30   32.26
  -1  -2   1   63.71    9.51
  -1   2   1   86.89   11.96
  -1  -2   1   71.52    7.18
   1  -2  -1   86.10    7.65
  -1  -2   1   81.04   11.66
  -1  -2   0 2537.45   58.43
  -1  -2   0 2314.97   59.73
  -1   2   0 2542.88   61.59
  -1  -2   0 2395.73   46.77
  -1  -2  -1   85.54   11.51
  -1  -2  -1   79.80    9.66
  -1  -2  -1   81.14   11.48
  -1   2  -1   87.24   12.01
   1  -2   1   73.79    8.06
  -1  -2  -2  891.66   37.13
  -1  -2  -2  900.37   35.11
  -1  -2  -2  872.08   36.18
  -1   2  -2  822.43   34.91
  -1  -2  -3 3518.37   73.87
  -1   2  -3 3646.00   75.98
  -1  -2  -3 3669.58   77.80
  -1  -2  -3 3534.97   75.60
  -1   2  -4 3123.35   73.25
  -1  -2  -4 3336.48   70.70
  -1  -2  -4 3105.64   76.07
  -1   2  -5   52.55   10.61
  -1  -2  -5   39.86   10.10
  -1  -2  -5   60.58    9.81
  -1   2  -6   60.15   11.64
  -1  -2  -6   69.87   13.44
  -1   2  -7    5.64    3.93
  -1  -2  -7    2.05    5.18
  -1  -2  -8   19.44    7.99
  -1   2  -8    9.88    5.22
  -1   2  -9  535.34   36.87
  -1  -2  -9  464.02   39.01
  -1   2 -10 2129.62   77.32
  -1  -2 -10 1928.36   83.30
   1  -2  11    7.47    8.25
  -1  -2 -11   -4.28    7.45
  -1   2 -11  -13.38    8.24
   1   2  12  479.27   47.35
  -1  -2 -12  436.08   43.13
   1  -2  12  548.44   48.62
  -1  -2 -13   28.96    9.53
   1  -2  13   29.63   11.11
   1   2  13   37.36   15.66
  -1  -2 -13   32.95    9.62
  -1   2 -13   36.30    9.83
   1  -2  13   29.89    8.74
  -1  -2 -14  222.12   32.43
   1  -2  14  236.24   23.74
   1  -2  14  269.15   36.35
  -1  -2 -14  290.36   27.17
   1   2  14  267.57   37.05
  -1   2 -14  253.94   25.75
   1  -2  15   30.72   13.77
  -1  -2 -15    4.72    9.16
   1  -2  15   10.00    6.85
  -1  -2 -15    5.66    5.77
  -1   2 -15    5.43    8.51
   1   2  15   17.05   12.79
   1  -2  16  546.93   37.62
  -1   2 -16  551.61   39.34
  -1  -2 -16  563.10   38.69
   1  -2  17   -1.42    7.55
  -1   2 -17   -2.09    6.25
  -1  -2 -17   10.60    8.16
   1  -2  18   35.73    9.85
  -1  -2 -18   55.96   13.21
  -1   2 -18   42.50   11.13
  -1   2 -19   83.24   14.30
  -1  -2 -19   92.18   15.34
  -1   2 -20   42.45   10.28
  -1  -2 -20   33.92    9.34
   1  -2  20   29.64    8.93
   1  -2  20   35.60    8.22
   1   2  21   11.28    7.71
   1  -2  21   11.00    5.49
  -1  -2 -21    6.69    4.57
   1  -2  22   53.92    8.03
   1   2  22   76.23   10.96
   1   2  23   49.49    6.87
   1  -3 -22   48.75    6.84
  -1  -3  22   41.30    7.18
  -1   3  22   46.64    8.01
  -1  -3  21   20.01    5.84
  -1   3  21   21.46    7.95
   1  -3 -21   23.42    6.54
  -1   3  20    0.89    5.33
  -1  -3  20   -4.92    5.63
  -1  -3  20   -3.95    5.88
  -1  -3  19  714.27   39.23
  -1   3  19  747.58   41.00
  -1  -3  18   -6.62    6.62
  -1   3  18   15.04    8.15
  -1  -3  18    9.86    8.39
  -1  -3  17    4.96    5.96
  -1   3  17   23.02    7.42
  -1  -3  17   19.33   10.14
  -1  -3  16   23.10    9.46
  -1  -3  16    8.65    6.75
  -1   3  16   15.08   10.72
  -1  -3  15   78.98   16.18
  -1  -3  15   58.53   19.43
  -1   3  15   39.74   11.29
  -1  -3  15   50.26   12.43
  -1   3  15   17.29   16.61
  -1  -3  15   44.30   12.29
  -1  -3  14  140.79   19.45
  -1   3  14  147.64   19.90
  -1   3  14  114.22   26.51
  -1  -3  14  147.12   27.75
  -1   3  13   17.56    9.20
  -1  -3  13   21.74    8.95
  -1   3  13   37.57   15.69
  -1   3  12    3.86    8.23
  -1  -3  12   -0.11    8.22
  -1  -3  12  -18.46    9.80
  -1  -3  11  445.05   43.53
  -1   3  11  479.84   47.34
  -1  -3  11  486.17   41.61
  -1  -3  10   11.57    7.99
  -1   3  10   25.10   13.53
  -1  -3  10    5.15    9.09
  -1  -3   9  668.74   42.88
  -1   3   9  606.48   47.43
  -1  -3   9  614.48   46.05
  -1  -3   8   16.34    7.46
  -1   3   8   11.93    9.65
  -1  -3   8   17.23    7.72
  -1  -3   7  335.01   30.84
  -1  -3   7  382.41   28.14
  -1   3   7  384.21   33.43
  -1   3   6  111.12   17.13
  -1  -3   6   91.41   15.57
  -1  -3   6  110.31   13.93
  -1  -3   5 1952.80   66.78
  -1   3   5 2044.01   66.71
  -1   3   4  448.94   29.13
  -1  -3   4  403.15   29.04
  -1   3   4  469.03   34.31
  -1   3   3 1176.27   51.82
  -1  -3   3 1193.89   48.12
   1  -3  -3 1224.67   39.10
  -1   3   3 1205.98   43.69
  -1  -3   2   78.16    5.39
  -1   3   2   72.67   13.15
  -1  -3   2   66.28   11.56
   1  -3  -2   67.13    9.11
  -1   3   1  410.49   29.00
  -1  -3   1  444.86   18.62
   1  -3  -1  423.81   22.53
  -1  -3   1  430.82   28.31
  -1   3   0 1485.73   53.82
  -1  -3   0 1470.37   52.58
   1  -3   0 1525.29   42.79
  -1  -3   0 1504.10   40.44
  -1   3  -1   20.07    7.30
  -1  -3  -1   31.72    8.52
  -1  -3  -1   25.17    6.20
   1  -3   1   28.25    6.50
   1  -3   2  403.15   24.26
  -1   3  -2  400.70   27.48
  -1  -3  -2  394.64   25.34
  -1  -3  -2  401.52   28.68
  -1   3  -3 5896.13  106.11
  -1  -3  -3 5966.12  113.71
   1  -3   3 5939.95   99.40
   1  -3   4  259.66   22.44
  -1   3  -4  256.79   23.12
  -1  -3  -4  284.43   25.09
  -1  -3  -4  273.51   25.40
  -1  -3  -5   12.72    7.00
  -1   3  -5    5.18    5.12
  -1  -3  -6    2.70    5.02
  -1   3  -6    6.06    6.17
  -1   3  -7 2581.20   82.05
  -1  -3  -7 2645.06   89.06
  -1   3  -8  470.49   32.68
  -1  -3  -8  453.61   38.70
  -1  -3  -9   11.12    9.66
  -1   3  -9   32.78   11.40
  -1  -3 -10  152.73   24.51
   1  -3  10  168.86   22.91
  -1  -3 -11  844.51   59.79
   1  -3  11  944.07   59.50
   1   3  11  807.04   59.80
   1  -3  12   28.08   11.76
   1   3  12   37.44   13.99
   1  -3  12   26.01    9.00
  -1  -3 -12   23.86    9.04
  -1  -3 -13  353.15   40.54
  -1   3 -13  402.80   31.58
   1  -3  13  348.73   27.50
   1  -3  13  339.27   28.61
   1   3  13  278.89   38.51
  -1  -3 -13  397.56   30.86
  -1  -3 -14  247.41   34.55
  -1   3 -14  206.76   22.68
  -1  -3 -14  252.93   25.11
   1  -3  14  188.06   22.03
   1   3  14  207.77   33.75
   1  -3  14  229.74   22.93
   1  -3  15  684.36   41.85
  -1   3 -15  736.12   44.00
  -1  -3 -15  802.85   45.17
   1  -3  16   -0.56    5.71
  -1  -3 -16   -7.29    6.62
  -1   3 -16    1.03    7.77
   1  -3  17   62.05   13.83
  -1  -3 -17   55.85   12.60
  -1   3 -17   36.19   10.63
  -1  -3 -18   -3.89    5.19
  -1   3 -18    8.11    7.15
   1  -3  18   10.03    6.29
   1  -3  19   94.27   13.46
  -1   3 -19  103.57   15.91
   1  -3  19   94.21   15.19
  -1  -3 -19  105.32   15.44
  -1  -3 -20    3.93    4.03
   1  -3  20   -0.36    5.83
   1   3  20    4.00    6.97
   1  -3  20   -2.89    5.01
  -1  -3 -21   62.46    8.78
   1   3  21   85.11   11.43
   1  -3  21   93.60   11.11
   1   3  22    3.74    3.51
  -1  -4  22   43.90    6.70
   1  -4 -22   44.87    5.87
  -1   4  21    7.98    3.67
  -1  -4  21    6.29    4.57
   1  -4 -21   10.10    4.40
  -1   4  20  102.04   13.08
  -1  -4  20  100.52   13.93
   1  -4 -20  100.86   12.66
  -1  -4  19   -1.67    7.36
  -1   4  19   12.40    6.52
  -1  -4  18    8.56    7.49
  -1   4  18   18.02    7.99
  -1  -4  17   35.12   11.38
  -1   4  17   51.94   11.52
  -1   4  16  753.97   44.39
  -1  -4  16  753.47   40.39
  -1  -4  16  713.72   42.97
  -1  -4  16  654.34   41.47
  -1   4  15   47.23   12.12
  -1  -4  15   33.09    9.32
  -1  -4  15   57.19   13.13
  -1  -4  15   65.74   13.02
  -1   4  14   81.68   15.75
  -1  -4  14   63.09   19.97
  -1  -4  14   75.38   14.55
  -1  -4  14   77.44   14.74
  -1   4  14   79.37   21.48
  -1   4  13   -3.77   11.54
  -1   4  13    9.26    8.65
  -1  -4  13    9.97   11.03
  -1  -4  13    3.84    5.42
  -1  -4  13   -2.82    5.45
  -1   4  12    2.87    7.59
  -1  -4  12   30.83    8.76
  -1   4  12   -3.64    6.99
  -1  -4  12   11.87    9.68
  -1  -4  12   22.97    9.53
  -1  -4  11 1252.38   77.48
  -1   4  11 1362.19   79.92
  -1   4  10  688.02   54.51
  -1  -4  10  764.36   58.31
  -1   4   9  414.95   40.28
  -1  -4   9  394.10   40.44
  -1   4   8  433.34   38.49
  -1  -4   8  415.69   39.73
  -1  -4   7 1273.84   65.98
  -1   4   7 1365.23   64.31
  -1   4   6  124.97   21.37
  -1  -4   6  137.36   21.28
  -1   4   6  129.80   18.69
  -1  -4   5 2046.12   77.50
  -1   4   5 2102.37   81.75
  -1   4   4  791.52   48.76
  -1  -4   4  757.23   44.75
  -1   4   4  885.19   41.61
  -1  -4   3   80.01   14.14
   1  -4  -3   95.29   13.06
  -1   4   3   88.67   16.23
   1  -4  -2  215.66   19.59
  -1   4   2  233.91   25.17
  -1  -4   2  209.07   22.66
  -1   4   1  177.39   21.75
  -1  -4   1  206.65   22.78
  -1  -4   1  269.17   15.89
   1  -4  -1  234.80   20.39
   1  -4   0 1719.09   54.87
  -1   4   0 1598.51   62.50
  -1  -4   0 1782.97   47.38
  -1  -4   0 1642.03   63.66
   1   4   1 1438.93   34.73
  -1  -4  -1 1404.95   47.15
   1  -4   1 1398.46   50.49
  -1  -4  -1 1390.63   59.34
  -1  -4  -2  857.81   40.31
   1  -4   2  843.00   41.00
  -1  -4  -2  823.78   45.76
  -1   4  -2  821.32   43.81
  -1  -4  -3  154.98   18.57
  -1   4  -3  193.82   21.63
   1  -4   3  161.15   19.15
  -1  -4  -3  176.21   21.87
  -1  -4  -4 1950.26   69.57
  -1  -4  -4 2055.21   77.02
   1  -4   4 2029.15   70.05
  -1   4  -4 2064.01   71.30
  -1  -4  -5  789.21   46.87
   1  -4   5  832.73   47.19
  -1   4  -5  845.74   46.65
   1  -4   6  586.75   42.22
  -1  -4  -6  596.33   42.59
  -1   4  -6  519.93   37.91
  -1  -4  -7 1245.15   64.87
   1  -4   7 1294.21   66.37
  -1   4  -7 1326.98   62.58
  -1  -4  -8   82.08   17.56
   1  -4   8   62.70   16.33
   1   4   9   94.12   19.48
  -1  -4  -9   91.11   19.37
   1  -4   9   97.51   20.52
   1   4  10  671.25   53.47
   1  -4  10  628.96   53.40
  -1  -4 -10  751.17   56.86
   1   4  11   40.06   14.85
  -1  -4 -11   50.69   15.10
   1  -4  11   27.69    7.54
   1  -4  11    7.58    8.71
  -1  -4 -12  135.40   17.31
   1   4  12   94.64   22.41
   1  -4  12  121.62   24.64
  -1  -4 -12  142.59   26.84
   1  -4  12   97.44   15.91
   1  -4  12  123.78   17.19
   1  -4  13   55.36   10.36
  -1  -4 -13   45.03   16.16
   1  -4  13   23.60    9.27
   1  -4  13   42.32   11.00
   1   4  13   59.98   19.09
  -1   4 -14   34.78   10.24
  -1  -4 -14   62.89   11.87
   1  -4  14   49.67   12.97
   1   4  14   83.08   21.83
   1  -4  14    9.09    9.90
   1  -4  14   53.30   12.17
   1  -4  15   63.70   13.27
  -1   4 -15   51.86   11.99
  -1  -4 -15   69.15   13.21
   1  -4  15   65.58   13.61
  -1  -4 -16  128.58   17.65
   1  -4  16   99.09   17.06
  -1   4 -16  101.21   15.31
   1  -4  17  172.35   20.98
  -1   4 -17  219.04   22.50
  -1  -4 -17  221.58   22.51
  -1  -4 -18   80.85   13.16
   1  -4  18   72.46   14.04
  -1   4 -18   77.61   13.10
  -1  -4 -18   76.37   13.42
  -1  -4 -19  287.60   22.34
   1   4  19  290.23   23.17
   1  -4  19  283.22   24.43
  -1  -4 -20   95.14   11.49
   1  -4  20  102.83   13.37
   1   4  20  104.83   12.87
  -1  -4 -21   45.71    6.80
   1   4  21   57.96    8.27
   1  -4  21   54.95    8.44
   1  -5 -21  101.68    9.79
  -1  -5  21  112.97   11.29
   1  -5 -20   -2.51    4.22
  -1  -5  20   -4.49    5.26
  -1   5  20   -3.99    3.52
   1  -5 -19   30.40    8.13
  -1   5  19   19.45    6.52
  -1  -5  19   21.40    7.60
  -1  -5  18   35.00   10.15
   1  -5 -18   34.89    9.06
  -1   5  18   35.47    9.13
  -1   5  17  273.78   24.30
  -1  -5  17  214.13   20.62
  -1  -5  17  200.70   22.32
  -1  -5  16   52.01   11.95
  -1  -5  16   38.35   11.88
  -1   5  16   50.67   11.91
  -1  -5  16   49.66   12.34
  -1  -5  15   77.64   15.45
  -1  -5  15   59.61   12.29
  -1  -5  15   69.81   14.23
  -1   5  14  369.06   30.47
  -1  -5  14  317.06   27.98
  -1  -5  14  296.41   28.53
  -1  -5  14  353.46   30.58
  -1  -5  13  998.78   50.30
  -1  -5  13  981.07   49.55
  -1  -5  13 1049.53   78.85
  -1   5  13 1030.86   79.77
  -1   5  12  587.74   55.75
  -1  -5  12  545.83   36.50
  -1  -5  12  555.41   56.55
  -1  -5  12  504.80   35.66
  -1   5  12  532.11   57.24
  -1   5  11  395.84   43.44
  -1  -5  11  305.71   41.54
  -1  -5  11  378.24   29.56
  -1  -5  11  367.79   30.24
  -1   5  11  328.55   43.39
  -1   5  10  167.62   27.72
  -1  -5  10  136.36   26.75
  -1  -5  10  189.81   21.41
  -1   5  10  174.00   31.09
  -1   5   9  702.67   58.54
  -1  -5   9  683.09   56.93
  -1   5   9  742.09   54.37
  -1   5   8   12.40    7.01
  -1  -5   8   24.77   13.17
  -1   5   8   43.79   13.01
  -1  -5   7  673.57   53.11
  -1   5   7  729.16   56.30
  -1   5   7  798.90   50.22
  -1   5   6   10.24    9.63
  -1  -5   6   22.71   11.02
  -1   5   5   17.26    9.05
  -1  -5   5    5.80    7.99
  -1   5   4   39.81   12.09
   1  -5  -4   57.08   11.94
  -1  -5   4   38.23   11.53
  -1  -5   3  250.92   28.97
  -1   5   3  245.57   28.97
   1  -5  -3  338.41   28.39
   1  -5  -2  279.37   25.57
  -1   5   2  223.17   26.96
  -1  -5   2  261.99   28.58
  -1  -5   1  295.06   30.40
  -1   5   1  332.79   32.24
   1  -5  -1  335.79   28.07
   1  -5   0   37.60    9.62
  -1   5   0   29.99   10.41
  -1  -5   0   18.01    5.76
   1  -5   1 1311.46   56.70
  -1  -5  -1 1197.11   61.68
  -1   5  -1 1097.48   56.49
  -1   5  -2   85.78   15.75
   1  -5   2   74.27   15.03
  -1  -5  -2   93.13   18.50
  -1  -5  -2  105.91   15.37
  -1   5  -3 1665.33   68.95
  -1  -5  -3 1704.44   75.37
  -1  -5  -3 1874.70   68.25
   1  -5   3 1717.87   68.64
  -1  -5  -4    8.14    5.32
   1  -5   4   18.01    8.51
  -1  -5  -4   12.22   10.03
  -1   5  -4    1.92    5.27
   1  -5   5 1620.06   73.30
  -1   5  -5 1585.72   69.54
  -1  -5  -5 1617.98   71.28
  -1   5  -6    3.88    6.33
  -1  -5  -6   -9.76    6.61
   1   5   7   61.70   14.62
  -1   5  -7   61.11   15.75
  -1  -5  -7   38.48   11.09
   1  -5   7   39.41   14.41
  -1  -5  -8   -4.36    5.94
   1   5   8    0.64    4.84
   1   5   9   21.69   11.45
  -1  -5  -9   21.59   10.53
   1  -5   9   54.30   18.14
  -1  -5 -10  214.69   22.22
  -1  -5 -10  189.53   30.35
   1  -5  10  187.04   20.34
   1   5  10  233.08   32.61
   1  -5  10  188.53   30.78
   1  -5  10  188.35   21.40
   1   5  11  107.20   22.71
   1  -5  11   71.31   13.38
  -1  -5 -11   65.26   12.63
   1  -5  11   76.65   13.92
   1  -5  11   51.91   19.45
  -1  -5 -11   76.48   19.99
   1  -5  12  506.08   53.54
   1  -5  12  519.67   36.33
  -1  -5 -12  485.72   33.43
   1  -5  12  528.35   36.74
   1  -5  13  672.14   41.92
   1  -5  13  717.30   42.40
  -1  -5 -13  759.62   41.69
   1  -5  14  530.42   38.17
  -1  -5 -14  683.27   38.14
  -1  -5 -15    4.95    6.19
   1  -5  15    0.50    5.41
   1  -5  15   15.77    8.82
  -1  -5 -16  137.70   19.43
   1  -5  16  147.14   18.03
   1  -5  16  113.65   17.71
   1   5  17  151.14   17.39
  -1  -5 -17  147.07   18.14
   1  -5  17  120.94   18.23
   1   5  18   24.28    8.39
   1  -5  18   21.25    8.32
  -1  -5 -18   16.95    7.76
   1  -5  19   10.39    7.21
  -1  -5 -19   10.83    4.72
   1   5  19    7.30    3.52
  -1  -5 -20   -1.40    3.30
   1  -5  20    1.40    4.90
   1  -5  21   45.77    6.95
  -1  -5 -21   46.17    6.59
  -1  -6  20   67.50    8.94
   1  -6 -20   66.39    8.13
   1  -6 -19   78.44   10.80
  -1  -6  19   58.00   10.29
  -1  -6  18   69.60   12.71
   1  -6 -18   66.24   11.01
  -1  -6  17   64.60   11.68
  -1  -6  17   58.35   12.40
   1  -6 -17   67.45   12.67
  -1  -6  16  183.36   19.81
   1  -6 -16  162.43   19.31
  -1  -6  16  143.95   19.66
  -1  -6  15  206.82   22.12
   1  -6 -15  188.13   21.89
  -1  -6  15  202.26   22.13
  -1  -6  15  221.72   24.07
  -1  -6  14  237.05   24.96
  -1  -6  14  293.81   26.61
  -1  -6  14  253.16   26.05
  -1  -6  13   57.94   13.43
  -1  -6  13   74.21   14.33
  -1  -6  13   68.47   13.59
   1  -6 -13   64.45   12.25
  -1  -6  12   20.24    8.58
   1  -6 -12   10.82    6.80
  -1  -6  12   32.36    9.43
   1  -6 -12   12.95    6.65
  -1  -6  11   -0.87    6.64
  -1  -6  11   28.48   10.44
   1  -6 -11   14.51    7.21
   1  -6 -11    9.17    7.64
  -1  -6  11   19.27    8.97
  -1   6  11   -7.64   10.53
  -1   6  10 1334.93   88.54
   1  -6 -10 1513.25   57.30
  -1  -6  10 1343.11   86.88
  -1  -6  10 1369.87   59.72
   1  -6 -10 1480.32   59.37
  -1   6   9  336.86   43.31
   1  -6  -9  431.20   30.69
  -1  -6   9  369.31   45.17
  -1  -6   9  354.94   30.10
   1  -6  -9  374.38   29.58
  -1   6   8   49.72   17.01
   1  -6  -8   52.10   10.80
  -1  -6   8   44.74   15.66
  -1  -6   8   75.18   14.34
   1  -6  -8   59.07   12.25
  -1  -6   7   99.71   23.18
  -1   6   7  121.22   25.82
  -1   6   6 1203.80   74.66
  -1  -6   6 1196.50   74.12
  -1  -6   5   40.19   14.68
  -1   6   5   62.58   17.72
  -1  -6   4  236.94   31.64
   1  -6  -4  301.26   30.38
  -1   6   4  233.13   31.63
  -1   6   3   18.30   11.11
   1  -6  -3   24.52    9.17
  -1  -6   3    5.55    8.06
  -1  -6   2  741.70   54.34
  -1   6   2  669.63   50.42
  -1  -6   1 1140.06   66.64
  -1   6   1 1138.16   64.10
  -1  -6   0  793.46   55.66
   1  -6   0  784.16   48.63
  -1   6   0  752.04   51.00
  -1   6  -1  332.11   33.50
   1  -6   1  403.96   36.03
  -1  -6  -1  358.47   37.49
  -1  -6  -2 1069.51   64.75
  -1   6  -2  983.08   57.56
   1  -6   2 1097.22   60.09
  -1   6  -3  550.60   43.01
  -1  -6  -3  577.35   48.33
   1  -6   3  552.36   43.65
  -1  -6  -4   21.72    9.29
  -1   6  -4   13.60    9.24
   1  -6   4   24.90   10.34
  -1  -6  -4    5.06    6.74
  -1   6  -5   27.86   11.45
   1  -6   5   31.71   13.26
  -1  -6  -5   12.87    9.92
  -1   6  -6 1027.58   61.35
  -1  -6  -6 1079.30   64.05
   1  -6   6 1012.20   65.91
  -1  -6  -7  243.83   24.08
  -1  -6  -7  228.09   23.16
  -1  -6  -7  222.71   30.23
   1  -6   7  227.22   32.81
   1  -6   7  244.92   23.85
  -1   6  -7  253.38   32.09
  -1  -6  -8   10.89    6.03
   1  -6   8    8.47   10.66
  -1  -6  -8   20.14    8.56
   1  -6   8   28.79   10.53
  -1  -6  -8   14.12    6.84
   1  -6   8    9.32    6.11
  -1  -6  -8   25.52   12.07
  -1  -6  -9  550.10   33.81
  -1  -6  -9  557.63   37.64
  -1  -6  -9  548.70   36.58
  -1  -6  -9  557.47   51.44
   1  -6   9  525.38   34.80
   1  -6   9  496.10   51.36
   1  -6   9  569.31   37.88
  -1  -6 -10   76.04   13.87
  -1  -6 -10   77.98   14.25
  -1  -6 -10   71.16   18.98
   1  -6  10   85.46   14.90
  -1  -6 -10  102.47   17.49
   1  -6  10   80.15   23.77
  -1  -6 -11  115.67   17.84
  -1  -6 -11  151.21   20.67
  -1  -6 -11  145.63   27.97
   1  -6  11  123.37   28.16
   1  -6  11  100.23   16.00
  -1  -6 -12   24.05    8.32
  -1  -6 -12   44.63   11.64
   1  -6  12   34.99   12.24
   1  -6  13   19.23   10.56
  -1  -6 -13   12.20    7.50
  -1  -6 -13    2.39    5.75
  -1  -6 -14   51.63   12.32
  -1  -6 -14   39.64   12.45
   1  -6  14   42.27   11.26
  -1  -6 -15   27.18    7.94
   1  -6  15   18.50    8.32
   1  -6  15   12.38    9.46
  -1  -6 -15   20.41    8.85
  -1  -6 -16   55.98   12.54
   1  -6  16   46.29    9.99
   1  -6  16   45.88   11.16
  -1  -6 -17  166.58   18.19
   1  -6  17  211.82   18.43
   1  -6  17  147.45   17.90
  -1  -6 -18   19.49    6.35
   1  -6  18    6.25    6.78
   1  -6  19  103.17   12.69
  -1  -6 -19   90.27   10.28
  -1  -6 -19  103.49   11.70
   1  -6  19  100.22   12.74
  -1  -6 -20  271.33   14.86
   1  -6  20  336.17   18.54
  -1  -7  19   15.84    4.29
   1  -7 -19   13.50    4.27
  -1  -7  19    9.91    3.33
   1  -7 -18   74.82    8.85
  -1  -7  18   83.88   10.90
   1  -7 -18   82.84   10.55
  -1  -7  17  117.81   13.47
   1  -7 -17  121.86   13.41
   1  -7 -17  135.63   14.87
  -1  -7  17  138.36   15.63
   1  -7 -16    2.03    5.68
  -1  -7  16    8.27    7.54
  -1  -7  16    0.74    5.14
  -1  -7  15   11.49    8.92
   1  -7 -15    5.81    6.78
  -1  -7  15   11.15    7.41
   1  -7 -14  142.24   18.54
  -1  -7  14  135.56   18.34
  -1  -7  14  147.02   17.89
  -1  -7  14  136.04   18.51
   1  -7 -13  140.61   16.81
  -1  -7  13  120.31   17.67
  -1  -7  13  126.01   17.79
   1  -7 -13  131.92   17.84
   1  -7 -12   24.16    8.33
  -1  -7  12   22.68    8.70
  -1  -7  12   31.32   10.45
   1  -7 -12    9.48    7.04
   1  -7 -11  109.20   17.18
  -1  -7  11  124.27   18.88
  -1  -7  11  143.97   19.39
   1  -7 -11  168.18   19.46
   1  -7 -10    2.34    4.39
   1  -7 -10    7.24    6.96
  -1  -7  10   14.59    9.08
  -1  -7  10   -1.97    6.76
  -1   7   9  303.73   42.46
   1  -7  -9  292.40   26.60
  -1  -7   9  262.85   40.59
  -1  -7   9  257.45   26.40
  -1  -7   9  295.93   26.13
   1  -7  -9  261.86   25.46
  -1  -7   8    4.23    8.22
   1  -7  -8    8.38    6.36
   1  -7  -8   17.25    8.53
  -1  -7   8   -3.73    7.28
   1  -7  -7  225.08   22.76
  -1   7   7  125.65   26.55
  -1  -7   7  205.30   21.62
  -1  -7   7  197.72   33.40
  -1  -7   7  200.50   22.81
   1  -7  -7  224.02   22.47
   1  -7  -6  165.20   19.97
  -1   7   6  187.23   30.92
  -1  -7   6  151.79   19.84
  -1  -7   6  173.04   31.89
  -1  -7   6  164.76   20.33
   1  -7  -6  189.01   20.52
  -1   7   5   98.47   23.34
   1  -7  -5  119.79   17.00
  -1  -7   5  124.92   26.77
  -1  -7   5  111.25   17.29
  -1  -7   5  131.63   18.32
   1  -7  -5  131.69   16.70
  -1  -7   5  131.17   18.35
  -1  -7   4  412.54   45.79
  -1  -7   4  484.07   33.87
  -1   7   4  409.87   43.68
  -1  -7   4  499.97   34.01
   1  -7  -4  519.35   33.46
  -1  -7   3   16.67   12.42
   1  -7  -3   24.02   11.35
  -1   7   3   22.94   11.72
  -1  -7   3   19.08    7.98
   1  -7  -3   25.56    7.80
  -1  -7   2   23.57   11.73
  -1   7   2   29.21   11.82
   1  -7  -2   22.96   10.84
  -1   7   1  148.93   25.59
  -1  -7   1  181.20   29.65
   1  -7  -1  209.57   28.23
  -1   7   0   24.37   11.13
  -1  -7   0   37.46   15.67
   1  -7   0   56.13   16.37
  -1  -7  -1  240.48   32.77
  -1   7  -1  238.77   30.46
   1  -7   1  273.32   32.53
   1  -7   2 1051.89   64.90
   1  -7   2  994.91   47.72
  -1  -7  -2 1035.20   69.72
   1  -7   3  246.19   31.87
  -1  -7  -3  330.81   40.07
  -1  -7  -3  255.84   24.43
  -1  -7  -3  267.05   24.36
  -1  -7  -3  255.20   23.63
   1  -7   4  368.67   40.86
  -1  -7  -4  332.87   27.42
  -1  -7  -4  299.93   27.05
  -1  -7  -4  349.96   28.65
  -1  -7  -4  397.25   43.93
  -1  -7  -4  329.84   26.76
  -1  -7  -5 1010.87   49.54
  -1  -7  -5 1124.44   51.32
  -1  -7  -5 1082.94   49.82
  -1  -7  -5 1074.58   48.44
   1  -7   5 1089.34   47.33
   1  -7   5 1129.49   72.58
  -1  -7  -6  881.56   46.63
  -1  -7  -6  927.61   46.33
  -1  -7  -6  889.74   46.23
   1  -7   6  904.68   66.44
   1  -7   6  885.94   43.73
  -1  -7  -6  875.43   44.41
  -1  -7  -7  150.89   19.46
  -1  -7  -7  178.75   21.83
   1  -7   7  148.93   19.14
   1  -7   7  159.48   29.61
  -1  -7  -7  173.56   21.59
  -1  -7  -7  181.08   20.07
  -1  -7  -8  469.88   33.42
  -1  -7  -8  488.21   35.64
   1  -7   8  519.60   34.94
   1  -7   8  579.71   56.21
  -1  -7  -8  520.18   36.19
  -1  -7  -9   19.53    9.26
  -1  -7  -9   14.10    8.47
   1  -7   9   26.57   13.68
   1  -7   9   18.15    8.64
  -1  -7  -9   15.60    8.65
  -1  -7 -10   -0.48    6.72
  -1  -7 -10    4.33    5.79
  -1  -7 -10   10.45    8.76
   1  -7  10   13.17    7.79
  -1  -7 -11   38.27   10.93
  -1  -7 -11   13.60    7.89
   1  -7  11   18.44    8.77
  -1  -7 -11   19.18    8.54
   1  -7  12    3.83    6.79
  -1  -7 -12   11.02    7.51
  -1  -7 -12  -10.09    6.56
  -1  -7 -12    4.84    5.37
  -1  -7 -13  352.03   29.69
   1  -7  13  353.76   30.20
  -1  -7 -13  421.24   30.76
  -1  -7 -14    5.35    5.25
  -1  -7 -14   11.34    6.77
   1  -7  14    4.85    7.21
   1  -7  14    4.07    7.13
  -1  -7 -15   94.07   14.69
   1  -7  15  115.81   16.15
   1  -7  15  120.41   16.94
  -1  -7 -15  131.53   16.35
  -1  -7 -16   -3.87    5.06
   1  -7  16   -0.55    5.61
   1  -7  16   -1.78    6.63
  -1  -7 -16    0.16    3.95
  -1  -7 -17   94.00   12.31
   1  -7  17   94.46   13.64
   1  -7  17  102.51   12.19
  -1  -7 -17   89.30   11.30
  -1  -7 -18   15.36    5.11
   1  -7  18   10.52    5.18
   1  -7  18   26.23    7.24
  -1  -7 -18   13.75    3.84
   1  -7  19   23.72    5.32
   1  -8 -18   17.35    3.83
  -1  -8  17  116.98   11.07
   1  -8 -17  113.26   11.11
   1  -8 -17  104.47    9.78
   1  -8 -16   99.44   11.42
  -1  -8  16   81.10   10.88
  -1  -8  16   80.18   11.39
   1  -8 -16   84.26   11.49
  -1  -8  16   71.54   10.94
  -1  -8  15   23.26    7.20
  -1  -8  15   41.70    9.46
  -1  -8  15   39.03    9.77
   1  -8 -15   40.00    9.15
   1  -8 -15   34.02    7.81
   1  -8 -14   19.76    7.25
  -1  -8  14   13.60    6.97
  -1  -8  14   17.39    8.12
  -1  -8  14   12.47    5.23
   1  -8 -14   20.51    7.92
  -1  -8  13   16.91    9.37
   1  -8 -13   20.20    7.47
   1  -8 -13   16.19    7.97
  -1  -8  13   14.05    7.93
   1  -8 -12  156.70   17.60
   1  -8 -12  167.55   19.81
  -1  -8  12  174.79   19.12
  -1  -8  12  134.63   19.21
   1  -8 -11   15.79    6.25
  -1  -8  11   21.23    9.30
  -1  -8  11   23.85    9.82
   1  -8 -11   21.18    7.54
   1  -8 -10   22.75    9.12
  -1  -8  10   21.08    9.12
  -1  -8  10   41.14   11.87
   1  -8 -10   27.15    8.83
   1  -8  -9  162.77   20.39
  -1  -8   9  121.25   18.73
  -1  -8   9  139.60   19.25
   1  -8  -9  165.50   19.67
   1  -8  -8  430.94   31.83
   1  -8  -8  421.35   32.09
  -1  -8   8  455.31   35.16
  -1  -8   8  434.41   34.35
   1  -8  -8  489.42   34.31
  -1  -8   8  471.39   33.27
   1  -8  -7    1.36    5.48
  -1  -8   7    5.46    7.56
  -1  -8   7  -10.00    9.65
  -1  -8   7    6.91    7.45
   1  -8  -7    2.62    5.67
   1  -8  -7    6.54    7.57
   1  -8  -6   30.61   10.95
  -1  -8   6    6.06    8.59
   1  -8  -6   11.46    7.10
  -1  -8   6   -2.02    9.71
  -1  -8   6   20.23    8.29
  -1  -8   5   59.10   14.10
   1  -8  -5   71.50   13.78
  -1  -8   5   52.79   11.61
  -1  -8   5   37.01   13.43
  -1  -8   5   56.28   11.48
   1  -8  -5   54.68   11.49
   1  -8  -4  111.60   16.78
   1  -8  -4   85.24   15.16
  -1  -8   4  116.33   17.78
  -1  -8   4  149.23   19.81
  -1  -8   4  107.41   17.70
  -1  -8   4   62.78   18.18
   1  -8  -4  101.59   15.72
   1  -8  -3  121.82   17.69
  -1  -8   3   95.92   16.75
  -1  -8   3   84.75   14.64
   1  -8  -3   91.23   15.66
  -1  -8   3  113.32   16.37
  -1  -8   3  133.43   17.83
  -1  -8   3  135.59   28.05
   1  -8  -3  100.82   14.23
  -1  -8   2   29.33   10.14
   1  -8  -2   19.59    7.85
  -1  -8   2   23.79    9.54
   1  -8  -2   26.58    8.87
  -1  -8   2   46.73   18.72
   1  -8  -2    4.95    6.76
  -1  -8   2   26.96    8.86
   1  -8  -1  658.56   40.45
   1  -8  -1  723.89   40.45
   1  -8  -1  761.44   39.63
  -1  -8   1  635.83   41.25
  -1  -8   1  723.81   41.59
  -1  -8   1  715.96   61.74
  -1  -8   0  562.55   36.84
  -1  -8   0  497.71   51.70
  -1  -8   0  515.92   37.06
   1  -8   0  540.67   34.51
   1  -8   0  507.00   35.88
  -1  -8   0  500.15   35.06
  -1  -8  -1  256.94   24.43
   1  -8   1  240.65   25.00
  -1  -8  -1  284.20   26.39
  -1  -8  -1  295.19   40.33
  -1  -8  -1  229.12   25.38
  -1  -8  -1  247.79   24.60
   1  -8   1  263.69   23.90
  -1  -8  -2   80.76   14.03
  -1  -8  -2   83.10   14.13
   1  -8   2   55.39   11.38
  -1  -8  -2   70.21   13.84
   1  -8   2   82.67   14.08
  -1  -8  -2   55.53   17.34
  -1  -8  -2   66.69   14.03
   1  -8   3  266.02   23.44
  -1  -8  -3  235.28   24.34
  -1  -8  -3  245.12   24.84
  -1  -8  -3  265.80   37.81
  -1  -8  -3  226.86   24.80
   1  -8   3  252.37   34.56
  -1  -8  -3  237.72   23.98
  -1  -8  -4  874.57   46.77
  -1  -8  -4  812.96   44.92
   1  -8   4  877.01   66.50
   1  -8   4  923.27   44.56
  -1  -8  -4  866.61   47.19
  -1  -8  -4  812.30   44.67
  -1  -8  -5  199.85   22.84
  -1  -8  -5  189.83   22.33
  -1  -8  -5  184.59   21.39
  -1  -8  -5  186.60   21.59
   1  -8   5  192.34   21.17
  -1  -8  -6   11.82    7.33
  -1  -8  -6   20.83    9.50
  -1  -8  -6    5.59    7.03
  -1  -8  -6   22.68    8.38
   1  -8   6   12.94    7.15
   1  -8   6   11.07    6.31
  -1  -8  -7   34.06   10.28
  -1  -8  -7   49.48   12.28
  -1  -8  -7   35.48   10.93
  -1  -8  -7   42.11   11.23
   1  -8   7   28.88   10.06
   1  -8   7   48.92   11.98
  -1  -8  -8   52.69   13.04
  -1  -8  -8   37.98   10.70
  -1  -8  -8   18.25    9.72
   1  -8   8   33.52    9.46
  -1  -8  -9  256.58   26.28
   1  -8   9  274.37   25.66
  -1  -8  -9  265.99   25.27
  -1  -8  -9  278.99   26.71
  -1  -8 -10  331.11   29.50
   1  -8  10  374.02   29.95
  -1  -8 -10  381.56   29.00
  -1  -8 -10  329.09   28.53
  -1  -8 -11  156.70   19.92
   1  -8  11  178.50   20.66
  -1  -8 -11  227.00   21.97
  -1  -8 -11  161.91   19.89
  -1  -8 -12  324.68   27.92
  -1  -8 -12  304.37   26.29
   1  -8  12  318.63   27.94
   1  -8  12  323.78   27.10
  -1  -8 -12  339.35   25.13
   1  -8  13   10.13    7.39
  -1  -8 -13  -12.81    8.72
   1  -8  13   -1.94    6.73
  -1  -8 -14  177.39   18.85
   1  -8  14  195.07   19.51
   1  -8  14  211.15   20.88
   1  -8  15   12.34    6.41
  -1  -8 -15   17.78    6.71
   1  -8  15   15.55    6.12
  -1  -8 -16   28.01    7.29
   1  -8  16   37.41    8.03
   1  -8  16   22.16    6.51
   1  -8  16   28.53    7.43
  -1  -8 -17   54.85    7.50
   1  -8  17   41.93    7.00
   1  -8  17   56.06    7.44
   1  -8  17   49.91    8.04
   1  -9 -15  144.04   12.24
  -1  -9  15  144.35   13.66
   1  -9 -15  152.90   13.08
   1  -9 -14  186.80   16.28
  -1  -9  14  195.86   17.30
   1  -9 -14  180.20   15.33
   1  -9 -13  205.93   19.05
   1  -9 -13  173.87   14.92
  -1  -9  13  175.71   17.82
  -1  -9  13  161.91   15.88
   1  -9 -13  203.36   17.55
   1  -9 -12   61.72   12.12
   1  -9 -12   58.79   10.51
  -1  -9  12   78.58   13.11
  -1  -9  12   49.96   10.33
   1  -9 -12   51.84   10.16
   1  -9 -11  393.47   29.04
   1  -9 -11  458.53   28.46
  -1  -9  11  410.64   29.91
  -1  -9  11  403.48   28.74
   1  -9 -11  417.82   27.80
   1  -9 -10   25.38    9.59
   1  -9 -10   25.21    7.58
  -1  -9  10   25.49    8.67
  -1  -9  10   26.78    8.26
   1  -9 -10   36.89    9.28
  -1  -9   9   80.73   14.32
   1  -9  -9   79.52   13.20
  -1  -9   9   74.41   14.14
   1  -9  -9   65.31   14.03
   1  -9  -9   70.35   12.38
   1  -9  -8   12.45    8.13
   1  -9  -8    7.57    6.06
  -1  -9   8   -4.04    5.75
  -1  -9   8   15.02    8.52
   1  -9  -8    6.63    6.41
  -1  -9   8   22.08   10.65
   1  -9  -8   17.07    7.99
  -1  -9   7   58.77   13.68
   1  -9  -7   57.83   13.05
  -1  -9   7   61.84   13.09
   1  -9  -7   76.08   14.40
  -1  -9   7   78.29   14.42
   1  -9  -7   77.94   14.32
   1  -9  -7   85.78   14.38
   1  -9  -6  128.34   18.69
  -1  -9   6  151.23   20.46
   1  -9  -6  122.42   17.98
  -1  -9   6  140.77   18.34
  -1  -9   6  139.88   18.62
   1  -9  -6  140.62   19.80
   1  -9  -6  136.72   17.39
   1  -9  -5  138.71   19.09
   1  -9  -5  172.65   20.97
  -1  -9   5  158.28   19.72
   1  -9  -5  138.50   19.54
  -1  -9   5  155.75   20.79
   1  -9  -5  180.63   19.84
  -1  -9   5  162.55   20.23
   1  -9  -4   38.05   11.58
   1  -9  -4   52.15   12.79
  -1  -9   4   54.54   13.48
   1  -9  -4   32.66   11.20
  -1  -9   4   55.74   11.44
   1  -9  -4   45.25   11.08
   1  -9  -3   69.89   13.66
   1  -9  -3   62.92   14.74
  -1  -9   3   96.52   15.35
  -1  -9   3   84.25   16.14
   1  -9  -3   72.68   14.82
   1  -9  -3   89.17   13.77
   1  -9  -2  169.83   21.95
  -1  -9   2  135.59   19.88
  -1  -9   2  172.45   21.10
   1  -9  -2  192.45   21.73
   1  -9  -1  178.87   22.05
  -1  -9   1  188.11   22.56
  -1  -9   1  206.27   23.62
   1  -9  -1  202.99   22.24
   1  -9   0   69.25   13.55
   1  -9   0   60.15   14.25
  -1  -9   0   80.79   15.18
  -1  -9   0   53.31   13.77
   1  -9   1   22.34    9.11
  -1  -9  -1   14.22    7.64
  -1  -9  -1    4.22    6.63
  -1  -9  -1   12.19    8.62
   1  -9   2   13.23    7.49
  -1  -9  -2   24.36    9.62
  -1  -9  -2   10.33    7.64
   1  -9   2   20.57    8.73
  -1  -9  -2   21.20    9.35
  -1  -9  -2   44.47   13.43
  -1  -9  -3  135.13   19.19
  -1  -9  -3  150.68   20.69
  -1  -9  -3  125.74   18.05
   1  -9   3  143.94   20.98
  -1  -9  -3  150.34   19.52
  -1  -9  -4  309.07   28.44
  -1  -9  -4  325.04   29.03
   1  -9   4  303.79   28.59
   1  -9   4  363.10   27.65
  -1  -9  -4  283.28   27.00
  -1  -9  -4  307.65   27.88
  -1  -9  -5  122.97   17.91
  -1  -9  -5  116.31   17.58
  -1  -9  -5  114.11   17.49
  -1  -9  -5  130.69   18.89
   1  -9   5  126.27   18.61
   1  -9   5  112.01   16.09
  -1  -9  -6    1.80    6.33
  -1  -9  -6    7.73    5.75
   1  -9   6    9.71    6.12
  -1  -9  -6   10.08    8.01
  -1  -9  -6   -5.31    7.76
   1  -9   6   15.26    9.86
  -1  -9  -7  254.15   24.78
  -1  -9  -7  299.60   26.98
  -1  -9  -7  352.57   28.66
   1  -9   7  323.86   27.23
   1  -9   7  310.54   25.89
  -1  -9  -7  297.52   27.42
  -1  -9  -8    6.91    6.78
  -1  -9  -8    1.79    5.41
  -1  -9  -8    7.61    6.82
  -1  -9  -8    6.72    5.23
   1  -9   8    8.75    4.97
  -1  -9  -9   18.44    8.01
  -1  -9  -9   14.84    8.03
  -1  -9  -9   11.19    8.09
   1  -9   9   14.64    6.34
  -1  -9 -10  120.36   15.20
   1  -9  10  129.07   18.13
  -1  -9 -10  107.81   16.49
   1  -9  10  109.59   15.50
  -1  -9 -11  400.73   28.96
   1  -9  11  460.85   29.39
   1  -9  11  411.95   29.95
  -1  -9 -11  462.47   28.54
  -1  -9 -12  110.15   14.97
   1  -9  12  122.51   16.17
   1  -9  12  125.59   15.01
  -1  -9 -12  118.93   13.49
  -1  -9 -13    6.04    5.20
   1  -9  13    7.68    5.32
   1  -9  13    4.72    3.66
  -1  -9 -14   30.01    6.90
   1  -9  14   39.12    7.88
   1  -9  14   32.39    6.77
   1  -9  14   33.60    7.44
  -1  -9 -15  348.33   19.57
   1  -9  15  394.30   21.18
   1  -9  15  358.13   18.59
   1  -9  15  332.19   17.02
   1 -10 -13   17.83    5.75
  -1 -10  13   18.00    5.32
   1 -10 -12   21.56    6.43
  -1 -10  12   17.57    5.94
   1 -10 -12   17.95    4.65
   1 -10 -11  106.79   11.90
  -1 -10  11  109.87   13.60
   1 -10 -11  131.97   12.40
   1 -10 -11  140.32   15.38
   1 -10 -10   68.18   11.69
   1 -10 -10   79.62   11.77
  -1 -10  10   62.87   11.10
   1 -10 -10   63.31    9.02
   1 -10  -9  182.22   18.28
  -1 -10   9  186.80   19.01
   1 -10  -9  187.13   16.55
   1 -10  -9  193.23   19.62
  -1 -10   8  477.40   28.63
   1 -10  -8  483.97   30.19
  -1 -10   8  427.48   29.02
   1 -10  -8  515.01   28.88
   1 -10  -8  454.94   26.05
   1 -10  -8  400.24   28.62
   1 -10  -7  256.03   21.89
   1 -10  -7  224.70   21.64
  -1 -10   7  248.26   22.49
  -1 -10   7  240.12   21.94
   1 -10  -7  230.52   19.15
   1 -10  -7  226.40   22.19
   1 -10  -6   91.13   15.05
   1 -10  -6   93.44   14.67
  -1 -10   6  121.14   17.02
  -1 -10   6   91.96   14.45
   1 -10  -6   84.00   13.96
   1 -10  -6   71.37   11.16
   1 -10  -5  159.18   19.47
  -1 -10   5  196.56   21.40
   1 -10  -5  183.75   20.86
  -1 -10   5  211.22   20.70
   1 -10  -5  178.29   20.00
   1 -10  -4   77.30   14.32
  -1 -10   4   74.83   14.34
   1 -10  -4   65.48   13.89
   1 -10  -4   87.26   15.09
   1 -10  -3    8.46    6.16
   1 -10  -3   -9.84    8.99
   1 -10  -3   -3.17    6.52
  -1 -10   3    6.92    9.14
   1 -10  -2  109.73   15.86
  -1 -10   2   96.79   15.87
   1 -10  -2   74.62   14.57
   1 -10  -1   -0.53    6.95
  -1 -10   1    4.84    7.02
   1 -10  -1    3.05    5.98
  -1 -10   1    3.77    6.90
  -1 -10   0   88.95   15.50
   1 -10   0   69.70   13.35
  -1 -10   0   70.80   14.79
   1 -10   0   63.06   13.11
  -1 -10  -1   17.13    7.80
  -1 -10  -1    1.73    6.64
   1 -10   1   10.68    7.83
  -1 -10  -2  213.72   22.76
  -1 -10  -2  234.82   24.54
   1 -10   2  201.24   22.92
  -1 -10  -3  154.24   19.28
  -1 -10  -3  176.19   20.79
   1 -10   3  160.98   18.52
   1 -10   3  170.22   20.85
   1 -10   4  157.60   19.43
  -1 -10  -4  145.18   19.01
   1 -10   4  149.57   18.43
  -1 -10  -4  119.59   17.43
  -1 -10  -5   83.09   14.40
   1 -10   5   84.78   13.63
   1 -10   5  102.56   15.37
  -1 -10  -5   76.46   13.50
   1 -10   6   43.01   10.60
   1 -10   6   17.84    7.30
  -1 -10  -6   35.99    9.68
  -1 -10  -6   35.13    9.79
  -1 -10  -7   65.65   12.27
  -1 -10  -7   73.75   12.18
   1 -10   7   68.35   12.33
   1 -10   7   70.56   12.27
  -1 -10  -8   14.19    7.53
   1 -10   8   37.93    9.53
  -1 -10  -9    7.36    6.25
   1 -10   9    4.31    6.06
  -1 -10 -10   32.35    8.95
   1 -10  10   30.91    8.07
  -1 -10 -11   31.24    8.34
   1 -10  11   30.52    7.81
  -1 -10 -12   42.69    8.49
   1 -10  12   56.66    9.45
   1 -10  13   24.32    6.09
  -1 -10 -13   22.18    6.21
   1 -11 -11   29.39    5.88
   1 -11 -10    2.76    3.24
   1 -11  -9   26.69    7.75
  -1 -11   9   23.76    5.83
   1 -11  -8   14.72    6.60
  -1 -11   8   11.79    4.28
   1 -11  -7   55.31    9.91
   1 -11  -7   54.19    8.63
  -1 -11   7   42.74    7.40
  -1 -11   7   34.54    7.55
   1 -11  -6   51.06   10.53
   1 -11  -6   64.17   10.23
  -1 -11   6   60.61   10.74
   1 -11  -5  434.58   27.58
  -1 -11   5  378.75   25.80
   1 -11  -4   -0.13    4.98
  -1 -11   4    3.04    5.94
   1 -11  -4    6.45    6.93
   1 -11  -3   18.86    8.23
  -1 -11   3   18.46    7.64
   1 -11  -2   12.28    7.11
  -1 -11   2    5.52    6.83
  -1 -11   1   69.88   13.16
   1 -11  -1   78.91   13.13
  -1 -11   0   23.44    9.78
   1 -11   0   12.86    6.59
  -1 -11  -1  203.57   21.35
   1 -11   1  194.32   19.86
  -1 -11  -2   -1.83    6.51
  -1 -11  -2    2.79    5.56
   1 -11   2   -4.51    6.01
  -1 -11  -3   22.86    8.02
   1 -11   3   23.63    7.73
  -1 -11  -3   14.15    7.77
  -1 -11  -4   40.04    9.96
  -1 -11  -4   42.19    9.87
   1 -11   4   38.90    8.84
  -1 -11  -5  296.09   22.72
  -1 -11  -5  257.30   21.17
   1 -11   5  283.68   21.38
   1 -11   5  244.50   18.72
  -1 -11  -6    4.56    4.92
   1 -11   6   -7.27    4.91
   1 -11   6   -0.34    3.52
  -1 -11  -6    7.70    5.16
  -1 -11  -7   70.89   11.03
  -1 -11  -7   55.21    8.93
   1 -11   7   45.98    7.54
   1 -11   7   41.61    7.74
  -1 -11  -8    6.88    4.39
   1 -11   8   13.41    4.97
  -1 -11  -9   87.29   10.78
   1 -11   9   81.67    9.62
  -1 -11 -10    1.27    2.88
   1 -11  10    7.93    3.79
  -1 -11 -11    5.98    2.48
  -1 -12   4   11.20    4.91
   1 -12  -4    9.03    4.60
   1 -12  -3   68.06    8.87
  -1 -12   3   47.84    8.55
   1 -12  -2  126.01   12.61
  -1 -12   2   60.65   10.37
   1 -12  -1   36.75    7.21
  -1 -12   1   14.74    5.81
  -1 -12   0   22.69    7.17
   1 -12   0   21.13    6.99
   1 -12   1    5.52    4.08
  -1 -12  -1    0.89    4.01
   1 -12   2  359.86   20.70
  -1 -12  -2  218.16   17.59
   1 -12   3   10.32    3.27
  -1 -12  -3   -0.75    3.40
   1 -12   4    2.96    3.21
  -1 -12  -4    1.81    2.96
  -2   0  22    7.69    4.43
  -2   0  21    1.19    4.55
  -2   0  20  226.59   21.31
  -2   0  19    7.68    8.26
  -2   0  19    4.18    6.45
  -2   0  18   16.42    7.02
  -2   0  18   20.47    9.42
  -2   0  17   -4.34    6.68
  -2   0  17   -0.98    6.20
  -2   0  16 1027.42   54.14
  -2   0  16 1170.79   54.02
  -2   0  15    2.33    8.34
  -2   0  15   -1.48    6.07
  -2   0  14   67.86   14.38
  -2   0  14   53.26   13.92
  -2   0  14   37.48   16.76
  -2   0  13   -3.81    7.39
  -2   0  13   13.35    6.75
  -2   0  13   -0.27    6.62
  -2   0  12 1741.25   94.81
  -2   0  11   12.46   12.41
  -2   0  10  278.57   35.14
  -2   0   9   -2.16    7.49
  -2   0   8  745.54   51.49
  -2   0   8  918.07   47.69
  -2   0   7   -8.91    6.20
  -2   0   7   -2.78    5.78
  -2   0   7   -1.56    2.63
  -2   0   6 2186.52   69.99
  -2   0   6 2118.09   50.13
  -2   0   6 2067.05   72.20
  -2   0   5    7.52    3.03
  -2   0   5   -7.38    4.76
  -2   0   5    3.27    5.51
  -2   0   4 1029.97   51.74
  -2   0   4 1185.45   46.23
  -2   0   3    2.09    3.00
  -2   0   3    2.29    5.08
  -2   0   2 2416.42   61.31
  -2   0   1   -2.24    5.45
  -2   0   0 1784.26   52.50
  -2   0  -1   -2.46    4.72
  -2   0  -2 1790.14   56.22
  -2   0  -3    7.25    5.73
  -2   0  -3    0.99    4.02
  -2   0  -4 2148.00   68.09
  -2   0  -4 2106.01   74.46
  -2   0  -5    2.85    5.76
  -2   0  -5   -2.35    6.37
  -2   0  -6  650.86   41.12
  -2   0  -6  603.68   42.31
  -2   0  -7   14.31    7.48
  -2   0  -7   -3.51    5.26
  -2   0  -8   12.83   10.60
  -2   0  -9   -7.80    7.64
  -2   0 -10 1269.74   71.63
  -2   0 -11   -0.43    7.05
  -2   0 -12  149.01   27.79
  -2   0 -12  151.94   19.91
  -2   0 -13   18.60   10.93
  -2   0 -13   14.48    5.76
  -2   0 -14  773.89   63.81
  -2   0 -14  704.22   44.66
   2   0  14  722.00   65.47
  -2   0 -15   -2.09    7.29
  -2   0 -16  152.54   22.03
  -2   0 -17    0.99    6.76
  -2   0 -18   11.80    9.60
  -2   0 -19   -2.09    8.28
  -2   0 -20  169.06   19.04
  -2   0 -21    2.57    5.24
   2   0  22  141.07   12.14
  -2  -1  22    0.73    3.30
  -2   1  22    3.70    3.88
  -2  -1  21   27.78    6.63
  -2  -1  21   29.47    7.05
  -2   1  21   22.67    7.63
  -2  -1  20   56.98   11.52
  -2  -1  20   66.04   11.09
  -2   1  20   53.43   12.25
  -2  -1  19  503.24   33.27
  -2   1  19  457.69   32.87
  -2  -1  19  491.58   31.06
  -2  -1  18   28.98    8.51
  -2  -1  18    8.37    6.54
  -2   1  18    8.14    8.42
  -2  -1  17  132.98   19.84
  -2   1  17  119.13   19.16
  -2  -1  17  138.76   19.37
  -2   1  16   60.50   13.16
  -2  -1  16   82.12   16.28
  -2   1  16   62.63   14.28
  -2  -1  16   72.08   14.88
  -2   1  15   59.80   13.86
  -2  -1  15   57.72   13.79
  -2  -1  15   46.81   12.73
  -2   1  15   17.46    9.11
  -2   1  14  112.52   17.03
  -2  -1  14  115.09   18.28
  -2  -1  14  114.54   18.36
  -2   1  14   92.11   17.09
  -2   1  14  103.94   26.10
  -2  -1  13  449.36   34.42
  -2   1  13  393.66   33.22
  -2   1  13  341.25   44.77
  -2  -1  13  381.15   45.42
  -2  -1  13  442.67   33.62
  -2  -1  12   19.71   13.23
  -2  -1  12    5.73    6.23
  -2   1  12    7.46    7.90
  -2   1  12   17.34   11.28
  -2  -1  11  256.23   34.32
  -2   1  11  325.49   40.35
  -2  -1  10  402.69   35.09
  -2   1  10  372.69   41.17
  -2  -1  10  437.41   42.80
  -2   1   9  421.89   41.93
  -2  -1   9  449.61   34.25
  -2  -1   8  252.07   25.32
  -2   1   8  194.46   25.97
  -2   1   8  169.30   25.33
  -2  -1   8  183.01   20.45
  -2  -1   8  206.62   22.59
  -2   1   8  203.49   23.51
  -2   1   7 1453.97   62.57
  -2  -1   7 1557.05   56.31
  -2  -1   7 1595.65   62.84
  -2   1   7 1400.49   64.93
  -2  -1   7 1438.88   52.96
  -2  -1   6  544.19   31.11
  -2   1   6  502.16   36.61
  -2  -1   6  564.46   37.92
  -2  -1   6  556.57   30.48
  -2   1   5 1124.17   52.93
  -2  -1   5 1139.27   53.98
  -2  -1   5 1208.12   41.38
  -2  -1   5 1238.60   43.17
  -2   1   4 2223.30   71.34
  -2  -1   4 2162.35   75.19
  -2  -1   4 2265.32   53.26
  -2  -1   3  325.39   19.07
  -2  -1   3  362.56   20.57
  -2  -1   3  311.83   28.50
  -2   1   3  352.90   27.55
  -2  -1   2   21.86    8.93
  -2  -1   2   23.30    5.18
  -2  -1   2   30.58    5.64
  -2   1   2   31.88    9.60
  -2  -1   1  203.69   14.57
  -2   1   1  213.37   20.59
  -2  -1   1  191.28   22.75
  -2  -1   1  205.64   15.22
  -2  -1   0  696.03   27.99
  -2  -1   0  645.82   41.24
  -2  -1   0  759.82   30.42
  -2   1   0  707.43   36.90
  -2  -1  -1  114.78   17.28
  -2  -1  -1  103.20   12.10
  -2   1  -1   91.74   14.03
  -2   1  -2  171.57   18.84
  -2  -1  -2  170.00   16.51
  -2  -1  -2  163.92   20.89
  -2  -1  -3 2108.06   61.69
  -2   1  -3 2074.64   67.09
  -2  -1  -3 1987.86   72.28
  -2  -1  -4  605.55   40.03
  -2  -1  -4  520.27   36.72
  -2   1  -4  544.87   35.91
  -2   1  -5   35.87   10.79
  -2  -1  -5   31.36    9.46
  -2  -1  -5   19.28   10.04
  -2   1  -6  846.00   48.82
  -2  -1  -6  853.93   46.24
  -2  -1  -6  838.44   50.47
  -2  -1  -7 3093.09  101.74
  -2   1  -7 3016.78   97.69
  -2   1  -7 3051.09   90.51
  -2   1  -8   76.87   16.68
  -2  -1  -8   67.35   16.30
  -2   1  -9  106.48   20.13
  -2  -1  -9  107.68   21.27
  -2   1 -10  407.66   40.82
  -2  -1 -10  431.98   43.19
  -2   1 -11   18.71    7.74
  -2  -1 -11   41.14   14.52
  -2   1 -12  176.96   21.81
  -2  -1 -12  182.40   31.03
  -2   1 -12  190.54   30.82
  -2  -1 -12  226.88   24.13
  -2  -1 -13  177.65   21.76
  -2   1 -13  149.95   21.38
   2  -1  13  191.99   21.49
  -2  -1 -13  154.20   27.91
  -2   1 -13  157.30   29.24
  -2  -1 -14  313.75   42.44
  -2   1 -14  364.75   44.74
  -2  -1 -14  323.24   30.41
  -2   1 -14  327.93   31.04
   2  -1  14  363.44   29.75
   2  -1  14  401.59   50.16
   2   1  14  436.48   51.76
  -2   1 -15   50.41   14.12
  -2  -1 -15   55.78   14.06
   2  -1  15   39.91   10.46
  -2  -1 -16    7.60    8.96
  -2   1 -16   -4.02    7.04
   2  -1  16   -8.35    7.83
   2  -1  16   -5.49    8.20
  -2  -1 -17  287.33   28.22
  -2   1 -17  256.98   27.35
   2  -1  17  305.33   25.98
  -2  -1 -18  107.79   17.87
  -2   1 -18   75.62   14.25
  -2   1 -19  216.66   22.60
  -2  -1 -19  216.10   22.61
  -2  -1 -20    7.50    6.42
  -2   1 -20    5.55    5.83
  -2  -1 -21   36.87    8.32
  -2   1 -21   53.48    9.72
   2  -1  22   15.89    4.73
   2   1  22   12.89    3.98
  -2   2  22   72.33    9.13
  -2  -2  21   62.72    9.28
  -2  -2  21   57.84    8.91
  -2   2  21   62.70   10.76
  -2  -2  20   21.67    7.88
  -2  -2  20   21.55    7.50
  -2   2  20   25.55    8.70
  -2   2  19   -2.34    8.03
  -2  -2  19   -3.38    6.07
  -2  -2  19   14.37    6.31
  -2  -2  18    4.21    6.75
  -2  -2  18    7.51    6.04
  -2   2  18   15.87    7.61
   2  -2 -18   15.42    7.36
  -2   2  17  112.95   18.64
  -2  -2  17  104.96   17.41
  -2  -2  17  109.47   17.31
   2  -2 -17  122.64   15.82
  -2  -2  16  418.81   33.21
  -2   2  16  389.84   33.00
  -2  -2  16  382.59   31.86
  -2  -2  15    1.64    6.50
  -2  -2  15   20.85    9.18
  -2   2  15    2.42    7.86
  -2  -2  14   98.58   17.30
  -2   2  14   81.99   21.87
  -2  -2  14  111.38   18.29
  -2   2  14  113.28   18.37
  -2   2  14  116.63   26.11
  -2   2  13  478.79   53.34
  -2  -2  13  461.19   34.15
  -2   2  13  429.61   34.88
  -2   2  13  443.94   51.41
  -2  -2  13  423.34   33.51
  -2   2  12   72.69   22.46
  -2  -2  12   73.00   14.56
  -2  -2  12   59.76   12.90
  -2   2  12   60.29   14.09
  -2   2  12   66.85   20.57
  -2   2  11  486.22   49.77
  -2   2  11  587.06   54.06
  -2  -2  11  579.57   47.12
  -2  -2  10  947.33   57.12
  -2   2  10  916.36   64.66
  -2   2  10  801.34   61.09
  -2   2   9  266.66   33.85
  -2   2   9  307.50   36.34
  -2  -2   9  280.63   29.51
  -2   2   8  244.12   31.30
  -2   2   8  208.57   28.77
  -2  -2   8  255.68   26.21
  -2  -2   8  212.52   24.54
  -2   2   7  817.22   53.27
  -2  -2   7  891.54   46.95
  -2  -2   7  908.08   50.50
  -2  -2   6 4495.63   99.08
  -2  -2   6 4470.92  110.54
  -2   2   5  182.11   23.76
  -2  -2   5  170.96   18.66
  -2  -2   5  190.28   23.12
  -2  -2   4  273.10   27.77
  -2  -2   4  257.42   21.85
  -2   2   4  258.86   27.39
  -2   2   3   53.48   12.44
  -2  -2   3   62.63   13.90
  -2  -2   3   50.94    9.72
  -2   2   2   52.59   12.60
  -2  -2   2   47.00    9.79
  -2  -2   2   45.26   11.34
  -2  -2   1  196.54   23.08
  -2  -2   1  230.27   19.75
  -2   2   1  210.65   23.18
  -2  -2   0  497.15   36.66
  -2   2   0  515.80   35.22
  -2  -2   0  532.80   30.46
  -2  -2  -1  208.42   24.25
  -2  -2  -1  187.30   18.91
  -2  -2  -1  226.34   21.67
  -2   2  -1  186.61   21.68
  -2   2  -2  472.29   34.03
  -2  -2  -2  503.36   37.37
  -2  -2  -2  502.19   33.59
  -2  -2  -3  246.46   26.02
  -2  -2  -3  204.50   22.71
  -2   2  -3  198.76   23.32
  -2  -2  -4 3334.08   95.85
  -2   2  -4 3300.56   94.55
  -2  -2  -4 3371.39   95.82
  -2   2  -5  860.30   49.83
  -2  -2  -5  898.26   52.29
  -2  -2  -5  909.73   49.61
  -2   2  -6  970.63   55.45
  -2  -2  -6 1000.57   57.90
  -2  -2  -7   23.85   10.59
  -2  -2  -7   27.94   10.79
  -2   2  -7   34.38   14.46
  -2  -2  -8   20.98   10.74
  -2   2  -8    8.22    6.92
  -2  -2  -9   13.57    9.52
  -2   2  -9    4.30    7.13
  -2  -2 -10 1833.99   90.67
  -2   2 -10 1874.37   87.58
  -2  -2 -11  242.34   34.91
  -2   2 -11  272.00   35.80
  -2  -2 -12   60.31   18.30
  -2   2 -12   65.56   18.23
  -2  -2 -12   39.82   10.07
  -2   2 -12   46.67   11.05
   2  -2  12   77.33   13.98
  -2  -2 -13  716.08   61.97
  -2  -2 -13  638.62   41.56
  -2   2 -13  598.91   41.31
   2  -2  13  591.58   37.66
   2  -2  14   31.03    9.50
  -2  -2 -14   15.62    6.78
  -2   2 -14    7.60    7.60
  -2   2 -15   93.14   17.08
   2  -2  15  139.88   18.74
  -2  -2 -15  120.90   19.81
   2  -2  15  112.88   16.83
  -2  -2 -16  544.72   38.43
  -2   2 -16  568.80   40.42
   2  -2  16  590.24   37.83
   2  -2  16  624.57   37.69
  -2  -2 -17   20.11    8.94
  -2   2 -17   38.22   12.01
   2  -2  17   49.69   11.67
   2  -2  17   30.55    9.43
  -2  -2 -18   31.56   10.54
  -2   2 -18   22.36    8.06
   2  -2  18   37.75   10.36
  -2  -2 -19   55.11   11.62
  -2   2 -19   53.99   11.84
  -2  -2 -20  354.84   24.38
  -2   2 -20  340.99   24.70
   2  -2  21   21.85    5.32
   2   2  21   27.46    6.87
  -2   2 -21   42.64    8.44
   2   2  22   16.92    4.13
  -2   3  22   22.56    4.55
  -2  -3  21   41.84    7.60
  -2   3  21   52.42    8.65
  -2  -3  20   23.28    6.97
  -2   3  20   28.00    8.18
   2  -3 -20   24.47    5.78
  -2  -3  19   40.06   10.27
  -2   3  19   47.09   11.41
   2  -3 -19   37.52    7.36
  -2  -3  18   76.82   14.69
  -2  -3  18   61.33   11.40
  -2   3  18   71.73   13.79
   2  -3 -18   81.17   13.34
  -2  -3  17  495.57   33.15
  -2   3  17  470.91   35.11
   2  -3 -17  441.19   30.66
  -2  -3  17  424.61   32.71
  -2   3  16   34.70   12.66
  -2  -3  16   20.26    8.94
  -2  -3  16   28.31   10.24
   2  -3 -16   21.23    9.05
  -2  -3  15  206.40   22.82
  -2  -3  15  152.96   21.38
  -2   3  15  162.31   21.53
   2  -3 -15  158.20   19.72
  -2  -3  14  202.76   22.89
  -2   3  14  220.21   25.71
  -2  -3  14  232.72   23.32
  -2  -3  14  211.60   24.84
  -2   3  13  177.51   23.07
  -2  -3  13  183.56   21.74
  -2   3  13  168.66   32.15
  -2   3  13  157.64   30.37
  -2  -3  13  164.36   21.70
  -2  -3  12  173.05   28.98
  -2  -3  12  176.73   21.13
  -2   3  12  151.04   20.63
  -2   3  12  148.80   30.03
  -2   3  12  121.67   26.09
  -2  -3  12  159.37   21.50
  -2   3  11   45.38   12.25
  -2   3  11   17.51   11.23
  -2  -3  11   24.39   12.97
  -2  -3  11   19.07    7.61
  -2  -3  11   22.09    8.91
  -2   3  11   29.79   13.66
  -2   3  10  287.50   38.39
  -2   3  10  281.95   37.78
  -2  -3  10  307.71   35.46
  -2   3   9  914.65   65.84
  -2   3   9  835.71   61.49
  -2  -3   9  949.19   58.82
  -2   3   8  228.43   31.80
  -2  -3   8  256.47   29.31
  -2   3   7  480.35   44.31
  -2  -3   7  523.91   39.97
  -2   3   6 1555.86   76.51
  -2  -3   6 1516.18   64.66
  -2  -3   6 1717.60   73.26
  -2   3   5  213.11   28.03
  -2  -3   5  214.00   24.04
  -2  -3   5  256.04   28.69
  -2  -3   4   30.61   10.67
  -2   3   4   37.04   13.14
  -2  -3   4   43.58   12.89
  -2  -3   3 4623.54  103.58
  -2  -3   3 4222.64  113.99
  -2   3   3 4447.08  117.79
  -2  -3   2   41.92   12.11
  -2  -3   2   35.74    9.73
  -2   3   2   44.65   13.11
  -2  -3   2   60.26    9.02
  -2  -3   1  161.28   19.59
  -2   3   1  164.33   21.70
  -2  -3   1  161.19   22.75
  -2  -3   1  166.49   16.45
  -2  -3   0  224.84   21.12
  -2   3   0  198.27   24.09
  -2  -3   0  198.57   24.86
  -2  -3   0  222.92   22.80
  -2  -3  -1  375.54   30.26
  -2  -3  -1  379.20   28.84
  -2   3  -1  379.93   32.78
  -2  -3  -1  393.73   35.27
  -2   3  -2  478.40   37.27
  -2  -3  -2  455.05   34.23
  -2  -3  -2  529.43   40.76
  -2  -3  -2  501.30   35.41
  -2  -3  -3  798.32   50.00
  -2  -3  -3  918.35   50.27
  -2   3  -3  880.19   51.25
   2  -3   4  588.95   33.03
  -2   3  -4  490.20   39.52
  -2  -3  -4  467.84   37.65
  -2  -3  -4  565.78   41.34
  -2  -3  -5 2772.40   92.38
  -2  -3  -5 2706.84   94.46
  -2   3  -5 2597.34   92.41
  -2   3  -6  153.41   23.41
  -2  -3  -6  162.91   24.57
  -2  -3  -6  202.29   25.17
  -2   3  -7  255.16   31.04
  -2  -3  -7  301.96   35.55
  -2  -3  -8  139.40   25.08
  -2   3  -8   97.70   20.55
  -2   3  -9 1083.91   64.52
  -2  -3  -9 1060.95   68.93
  -2  -3 -10    5.38    8.27
  -2   3 -10   11.67    9.61
  -2  -3 -11  316.10   26.72
  -2  -3 -11  272.19   38.29
  -2   3 -11  278.34   35.42
  -2  -3 -11  300.72   26.90
  -2   3 -11  249.06   25.30
   2  -3  11  273.57   25.00
  -2  -3 -12  244.42   23.48
  -2  -3 -12  200.00   33.33
  -2   3 -12  203.42   23.64
   2  -3  12  184.91   21.57
  -2  -3 -12  232.80   24.53
  -2  -3 -13 1012.31   51.31
   2   3  13 1076.01   78.64
  -2  -3 -13  977.06   73.60
  -2   3 -13  917.01   50.61
   2  -3  13  881.14   47.14
   2  -3  13  917.99   47.88
  -2   3 -14   86.93   15.59
  -2  -3 -14   86.48   15.42
   2  -3  14   88.98   15.49
   2  -3  14  100.71   16.33
  -2  -3 -15    3.39    6.87
  -2   3 -15   11.48    8.61
   2  -3  15   10.59    7.24
   2  -3  15   13.04    8.34
  -2  -3 -16   12.97    7.92
  -2   3 -16   15.32    7.08
   2  -3  16   10.93    7.88
   2  -3  16    0.17    6.47
  -2   3 -17  538.92   36.22
  -2  -3 -17  546.57   35.60
   2  -3  17  525.88   35.13
   2  -3  17  518.82   32.69
  -2  -3 -18    5.63    5.91
  -2   3 -18  -11.26    6.90
   2  -3  18    2.17    6.24
   2  -3  18   -4.07    4.77
  -2   3 -19    3.90    4.80
  -2  -3 -19   22.13    7.98
   2  -3  19    7.60    6.79
  -2  -3 -20    2.29    4.30
   2  -3  20    9.57    3.31
  -2  -3 -20    1.23    3.45
  -2   3 -20    0.71    3.75
   2  -3  20    1.49    3.53
  -2  -3 -21   27.25    5.83
   2   3  21   22.96    5.39
  -2  -4  21   31.64    6.33
  -2   4  21   25.80    5.39
  -2   4  20   46.94    8.18
  -2  -4  20   44.95    9.22
   2  -4 -20   54.92    7.70
  -2  -4  19   27.85    8.75
  -2   4  19   30.09    8.37
   2  -4 -19   29.83    7.56
  -2  -4  18    3.19    6.98
  -2   4  18   13.50    7.57
   2  -4 -18   15.45    6.82
  -2   4  17  234.37   23.52
   2  -4 -17  210.83   21.01
  -2  -4  17  206.48   22.98
  -2   4  16  655.85   40.68
   2  -4 -16  606.98   36.90
  -2  -4  16  632.99   40.69
  -2   4  15  164.82   21.47
  -2  -4  15  138.12   20.29
   2  -4 -15  143.09   18.97
  -2  -4  14  112.75   17.08
  -2   4  14   95.80   18.17
  -2  -4  14  136.65   20.92
   2  -4 -14  116.63   17.60
  -2   4  13  121.25   18.65
  -2  -4  13  123.14   18.48
  -2  -4  13   95.02   17.87
   2  -4 -13  130.29   18.35
  -2   4  12  162.27   33.39
  -2  -4  12  162.38   28.84
  -2  -4  12  200.65   23.11
  -2   4  12  158.26   20.88
   2  -4 -12  159.96   20.21
  -2  -4  12  164.44   21.71
  -2  -4  11  166.13   21.01
  -2   4  11  190.63   22.49
  -2  -4  11  179.02   28.69
  -2   4  11  157.47   31.52
   2  -4 -11  181.53   20.55
  -2  -4  11  190.25   22.86
  -2   4  10  363.88   45.39
  -2   4  10  395.42   30.76
  -2  -4  10  402.71   42.68
  -2  -4  10  411.65   31.56
   2  -4 -10  417.94   31.04
  -2  -4  10  359.45   29.96
  -2  -4   9   12.85    8.66
  -2   4   9   -0.89    6.87
  -2  -4   8   17.50    6.38
  -2   4   8   15.63   15.54
  -2   4   7  228.88   33.03
  -2  -4   7  213.54   28.11
  -2   4   6 2188.22   97.35
  -2  -4   6 2248.85   87.45
  -2  -4   5    3.61    4.21
  -2   4   5    9.23   11.05
  -2  -4   4  696.47   46.42
  -2   4   4  700.23   51.77
  -2  -4   3 1031.71   55.46
  -2   4   3 1013.23   60.77
  -2  -4   2  151.50   21.56
  -2  -4   2  166.28   25.18
  -2   4   2  137.67   23.22
  -2  -4   1  387.92   37.85
  -2   4   1  363.16   36.11
  -2  -4   1  439.82   36.24
  -2  -4   0  577.08   45.61
  -2  -4   0  656.33   35.39
  -2   4   0  497.76   41.38
  -2  -4   0  577.46   41.12
  -2  -4  -1 1781.17   79.67
  -2   4  -1 1776.77   78.19
  -2  -4  -1 1976.85   77.87
  -2  -4  -2  348.29   30.21
  -2  -4  -2  298.86   30.82
  -2   4  -2  307.94   32.29
  -2  -4  -3  223.96   28.12
  -2  -4  -3  246.74   26.99
  -2   4  -3  208.18   27.72
  -2  -4  -4  923.46   55.19
  -2   4  -4  812.49   53.98
  -2   4  -5  647.25   49.91
  -2  -4  -5  750.84   52.07
  -2   4  -6  670.32   51.64
  -2  -4  -6  723.21   53.43
   2  -4   7   24.60   10.30
  -2   4  -7   44.28   15.07
  -2  -4  -7   25.48   11.89
   2  -4   8   58.57   16.57
  -2   4  -8   59.30   17.18
  -2  -4  -8   45.15   15.51
  -2  -4  -9    6.08    4.53
   2  -4   9   -0.92    5.98
  -2  -4  -9   -9.40    9.12
   2  -4   9    3.19    3.79
  -2   4  -9    5.61    7.47
   2  -4   9    9.62    6.15
  -2  -4 -10  333.56   28.29
  -2  -4 -10  313.37   40.26
   2  -4  10  326.07   28.18
   2  -4  10  377.38   41.34
   2  -4  10  312.86   27.07
  -2  -4 -11   10.73    5.61
  -2  -4 -11   31.31   14.72
   2  -4  11   17.43    8.27
   2  -4  11   19.04    8.90
  -2  -4 -12   65.80   13.84
   2   4  12   46.38   18.57
  -2  -4 -12   74.27   21.36
  -2   4 -12   70.64   15.03
   2  -4  12   45.07   10.73
   2  -4  12   64.15   13.47
  -2  -4 -13  164.63   19.40
  -2  -4 -13  191.34   22.15
  -2   4 -13  152.62   20.29
   2  -4  13  153.37   20.70
   2  -4  13  131.67   18.76
  -2  -4 -14   21.66    8.76
  -2  -4 -14   26.33    9.07
  -2   4 -14   29.54   10.42
   2  -4  14   15.42    8.14
   2  -4  14   21.91   10.63
  -2   4 -15   10.38    6.05
  -2  -4 -15   25.58    8.21
   2  -4  15   17.39    9.49
   2  -4  15    9.90    6.78
  -2   4 -16  387.92   30.29
   2  -4  16  384.17   31.02
   2  -4  16  414.03   30.54
  -2  -4 -16  438.86   31.00
  -2  -4 -17   10.72    6.27
  -2   4 -17    7.28    6.07
   2  -4  17   10.25    6.74
   2  -4  17   15.59    6.89
  -2  -4 -18   29.64    7.83
  -2   4 -18   20.34    7.49
   2  -4  18   42.83   10.56
  -2  -4 -19   30.21    7.42
  -2   4 -19   30.10    7.05
   2   4  19   36.80    7.91
   2  -4  19   34.88    8.86
   2  -4  20  191.12   14.54
  -2  -4 -20  190.54   15.27
   2   4  20  199.53   14.11
   2  -5 -20  138.75   10.91
  -2  -5  20  134.75   12.58
  -2   5  19  388.19   21.32
   2  -5 -19  398.65   22.19
  -2  -5  19  402.48   24.90
  -2   5  18  176.29   17.09
   2  -5 -18  161.89   16.25
  -2  -5  18  168.77   18.53
  -2  -5  17   49.34   12.41
  -2   5  17   58.24   11.90
   2  -5 -17   56.57   10.98
  -2  -5  16  108.39   17.01
  -2   5  16   86.39   14.29
   2  -5 -16   85.62   13.92
  -2  -5  15  108.56   18.44
  -2   5  15  109.19   16.88
  -2  -5  15  111.32   16.66
   2  -5 -15   97.33   15.26
  -2  -5  14   19.54    9.97
  -2   5  14   14.29    8.53
  -2  -5  14    5.02    6.08
   2  -5 -14    3.72    5.70
  -2   5  13  401.81   32.28
   2  -5 -13  364.06   30.23
  -2  -5  13  346.26   30.08
  -2  -5  13  308.11   29.60
  -2   5  12  223.64   24.77
  -2  -5  12  191.79   23.05
   2  -5 -12  185.06   22.67
  -2  -5  12  193.87   24.09
  -2   5  11   15.54   12.14
  -2  -5  11   18.85    9.47
  -2  -5  11   14.10   10.09
  -2  -5  11   25.98   14.49
   2  -5 -11   14.57    6.39
  -2   5  10   81.67   23.12
  -2  -5  10   79.40   15.03
  -2  -5  10   58.08   12.89
   2  -5 -10   59.53   12.42
  -2   5   9  157.73   32.65
  -2  -5   9  207.41   32.55
  -2  -5   9  193.55   22.85
   2  -5  -9  218.18   22.52
  -2  -5   9  173.21   20.74
  -2   5   8    4.37    9.13
  -2  -5   8    4.71    6.64
  -2  -5   8   16.53    7.26
   2  -5  -8   28.25    9.23
  -2  -5   7  771.81   58.39
  -2   5   7  747.05   62.80
  -2   5   6  165.03   28.67
  -2  -5   6  206.91   29.12
  -2  -5   5  248.70   31.40
  -2   5   5  235.06   33.38
  -2   5   4   -2.37    8.46
  -2  -5   4    2.97    5.68
  -2  -5   3  438.69   40.05
  -2   5   3  373.74   40.31
  -2   5   2   45.50   16.08
  -2  -5   2   41.36   13.87
  -2  -5   1  596.79   46.72
  -2   5   1  599.27   49.17
  -2   5   0   -0.39    8.67
  -2  -5   0   16.31    9.53
  -2   5  -1   18.03    7.46
  -2  -5  -1   30.28   11.59
  -2   5  -2   48.75   14.08
  -2  -5  -2   83.34   17.58
  -2  -5  -3  898.91   59.28
  -2  -5  -3 1006.29   55.90
  -2   5  -3  795.94   56.70
  -2   5  -4  810.59   58.12
  -2  -5  -4  951.83   58.39
  -2  -5  -5  265.29   33.06
  -2   5  -5  224.62   31.47
  -2   5  -6 1324.30   77.56
  -2  -5  -6 1395.77   76.53
  -2  -5  -7  737.43   42.72
  -2   5  -7  714.33   58.10
  -2  -5  -7  766.94   59.21
  -2  -5  -7  749.18   41.25
   2  -5   7  731.58   39.36
   2  -5   7  654.31   39.40
  -2  -5  -8  662.72   40.88
  -2   5  -8  634.50   55.13
  -2  -5  -8  684.64   58.02
  -2  -5  -8  652.61   39.18
   2  -5   8  626.59   37.88
   2  -5   8  610.95   38.63
  -2  -5  -9   51.02   12.73
  -2  -5  -9   46.76   16.93
   2  -5   9   24.72    9.02
   2  -5   9   38.99   10.60
  -2  -5 -10   80.21   14.13
  -2  -5 -10   59.61   19.57
   2  -5  10   76.33   14.63
   2  -5  10   64.20   13.42
  -2  -5 -11   18.91    8.29
  -2  -5 -11   14.34   10.89
   2  -5  11   44.78   13.83
   2  -5  11   15.47    8.81
  -2  -5 -12   88.59   15.12
   2  -5  12   86.59   15.74
   2  -5  12   75.09   14.16
  -2  -5 -13  113.22   16.61
   2  -5  13   84.81   15.90
   2  -5  13   89.29   15.98
  -2  -5 -14   17.94    7.13
   2  -5  14   43.97   11.31
   2  -5  14   37.54   11.59
   2  -5  15  324.24   28.50
   2  -5  15  311.46   27.47
  -2  -5 -15  359.77   26.54
  -2  -5 -16    8.39    9.44
   2  -5  16   14.88    8.73
  -2  -5 -17  132.60   17.11
   2  -5  17  126.46   17.17
  -2  -5 -18   36.59    9.36
   2  -5  18   46.65   10.16
  -2  -5 -19  148.57   13.99
   2  -5  19  163.55   15.39
  -2  -5 -20   32.12    5.48
   2  -5  20   40.16    6.36
  -2  -6  19   25.56    6.27
  -2  -6  19   21.25    5.64
   2  -6 -19   30.12    5.89
  -2  -6  18   34.73    7.89
   2  -6 -18   29.83    6.84
  -2  -6  17    1.68    5.65
   2  -6 -17   -3.99    4.30
   2  -6 -16  427.45   28.38
  -2  -6  16  438.40   30.05
  -2  -6  15    4.56    8.14
  -2  -6  15   10.02    6.53
   2  -6 -15    8.30    7.28
  -2  -6  14   17.39    8.65
  -2  -6  14   16.99    6.68
   2  -6 -14   28.50    9.84
  -2  -6  13   12.64    8.43
  -2  -6  13   -2.38    6.24
   2  -6 -13    9.50    8.15
  -2  -6  12  169.55   21.82
   2  -6 -12  163.01   20.67
  -2  -6  12  184.98   22.60
  -2  -6  11   56.64   12.91
  -2  -6  11   72.78   15.67
   2  -6 -11   73.08   14.62
  -2  -6  10   22.74   10.61
  -2  -6  10   11.03    7.76
   2  -6 -10   22.95    9.19
  -2  -6   9   63.03   21.40
  -2  -6   9   49.79   11.94
  -2   6   9   44.98   18.03
  -2  -6   9   55.70   13.36
   2  -6  -9   43.97   11.38
  -2  -6   8  897.90   68.53
  -2  -6   8  814.37   46.88
   2  -6  -8  900.40   46.21
  -2   6   8  843.98   70.95
  -2  -6   8  902.15   46.12
  -2  -6   7  262.05   24.75
  -2   6   7  225.46   36.18
  -2  -6   7  228.92   25.08
  -2  -6   7  228.11   34.73
   2  -6  -7  260.25   24.71
  -2   6   6  153.52   28.78
  -2  -6   6  160.73   20.99
  -2  -6   6  184.97   30.65
  -2  -6   6  173.14   20.54
   2  -6  -6  162.36   19.28
  -2  -6   5   19.34    8.05
  -2  -6   5   24.40    9.07
  -2  -6   5   42.16   10.83
  -2  -6   5   32.04   10.01
  -2   6   5   18.18   10.16
   2  -6  -5   52.22   11.52
  -2  -6   4  903.14   64.28
  -2  -6   4 1017.87   49.32
  -2   6   4  855.49   66.27
   2  -6  -4  949.71   44.58
  -2  -6   3   57.85   17.77
  -2   6   3   22.03   12.65
  -2  -6   2  142.22   25.01
  -2   6   2  105.88   22.57
  -2  -6   1  269.43   34.37
  -2   6   1  240.59   33.66
  -2   6   0  985.46   68.10
  -2  -6   0 1022.92   66.55
  -2   6  -1   62.68   17.40
  -2  -6  -1  113.20   23.27
  -2  -6  -2   15.96   12.99
  -2   6  -2   11.93   10.94
  -2  -6  -3   41.24   15.33
  -2   6  -3  -13.33    9.52
  -2  -6  -4  161.82   21.05
  -2  -6  -4  130.95   17.76
   2  -6   4  151.75   18.32
  -2   6  -4   96.71   21.46
  -2  -6  -5   73.77   14.31
  -2  -6  -5   73.92   13.06
  -2  -6  -5   87.07   14.53
  -2   6  -5   67.76   19.10
   2  -6   5   81.08   13.57
  -2  -6  -5   70.46   13.54
   2  -6   5   67.72   13.87
  -2  -6  -6  354.73   31.09
  -2  -6  -6  417.22   31.22
  -2   6  -6  335.95   40.82
  -2  -6  -6  375.49   41.14
  -2  -6  -6  395.86   30.60
  -2  -6  -6  424.36   32.81
   2  -6   6  377.11   29.50
   2  -6   6  359.53   30.24
  -2  -6  -7  162.92   21.19
  -2  -6  -7  197.38   21.85
  -2   6  -7  159.91   28.89
  -2  -6  -7  130.92   24.94
  -2  -6  -7  162.19   20.13
   2  -6   7  158.94   19.40
   2  -6   7  166.09   21.16
  -2  -6  -8   33.57   10.77
  -2  -6  -8   23.69    9.71
  -2  -6  -8   -2.49    8.43
  -2  -6  -8   31.06   10.71
   2  -6   8   17.76    8.86
   2  -6   8   40.29   11.09
  -2  -6  -9  100.87   17.65
  -2  -6  -9   90.50   15.94
  -2  -6  -9  120.92   25.54
   2  -6   9   79.38   15.27
   2  -6   9   93.56   16.94
  -2  -6 -10   29.51   10.35
  -2  -6 -10   10.06    7.30
   2  -6  10   12.23    7.90
   2  -6  10   14.82    7.48
  -2  -6 -11   27.05    9.62
  -2  -6 -11   25.72    8.85
   2  -6  11   17.06    8.74
   2  -6  11   21.50    8.60
  -2  -6 -12   26.21    9.95
  -2  -6 -12    9.85    7.63
   2  -6  12   10.08    7.61
   2  -6  12   11.50    7.89
  -2  -6 -13   -4.19    6.03
  -2  -6 -13   -0.50    7.03
   2  -6  13   -0.56    6.65
   2  -6  13    6.27    6.46
  -2  -6 -14  645.66   36.09
  -2  -6 -14  577.86   38.08
   2  -6  14  539.70   37.00
  -2  -6 -15   11.88    5.49
  -2  -6 -15   11.84    8.98
   2  -6  15   13.42    8.31
  -2  -6 -16   26.42    7.13
  -2  -6 -16   47.82   11.06
   2  -6  16   23.28    7.34
   2  -6  16   22.38    8.52
  -2  -6 -17  147.49   15.84
   2  -6  17  158.88   17.50
  -2  -6 -18  127.95   13.26
   2  -6  18  143.25   14.65
  -2  -6 -19   34.97    6.05
   2  -6  19   35.37    6.44
   2  -7 -18    7.31    2.81
  -2  -7  18    6.84    2.82
   2  -7 -18    3.61    2.73
  -2  -7  18    7.95    3.64
  -2  -7  17   50.82    8.45
  -2  -7  17   56.96    9.67
   2  -7 -17   43.70    7.77
  -2  -7  16  136.35   16.26
   2  -7 -16  126.50   13.53
  -2  -7  16  137.90   15.22
  -2  -7  15  134.56   17.14
   2  -7 -15  115.86   14.48
  -2  -7  15  140.26   16.46
  -2  -7  14   17.25    7.42
  -2  -7  14   19.56    8.46
   2  -7 -14   19.83    8.76
  -2  -7  13   52.90   11.74
  -2  -7  13   38.74   11.33
   2  -7 -13   44.98   11.28
  -2  -7  12  137.22   19.51
   2  -7 -12  128.69   17.75
  -2  -7  12  141.14   18.43
  -2  -7  11   25.50    9.75
  -2  -7  11   17.46    8.34
   2  -7 -11   18.48    8.56
  -2  -7  10  181.96   23.41
   2  -7 -10  196.95   22.11
  -2  -7  10  221.23   22.98
  -2  -7   9   23.48    9.43
  -2  -7   9   21.35    8.39
   2  -7  -9   16.07    8.06
  -2  -7   8    9.78    6.11
  -2  -7   8    1.98    6.68
  -2  -7   8    7.43    5.81
   2  -7  -8   10.03    7.47
  -2  -7   7  356.46   30.65
  -2  -7   7  305.68   28.93
  -2  -7   7  315.96   29.36
   2  -7  -7  316.43   28.14
  -2  -7   6    2.23    7.81
  -2  -7   6  -16.58   11.57
  -2  -7   6   -2.49    5.70
  -2  -7   6   16.59    8.71
  -2   7   6   11.05   10.36
   2  -7  -6   13.38    7.88
   2  -7  -5  160.92   19.43
  -2  -7   5  138.28   20.35
  -2  -7   5  136.95   19.75
  -2  -7   5  105.22   23.71
  -2  -7   5  131.33   19.60
  -2   7   5  140.22   30.55
   2  -7  -5  139.40   18.17
   2  -7  -4 1129.60   50.48
  -2  -7   4 1259.69   80.97
  -2  -7   4 1053.49   53.33
  -2  -7   4 1109.78   52.30
  -2  -7   4 1076.02   53.23
  -2   7   4  914.11   71.21
   2  -7  -4 1031.47   48.38
   2  -7  -3  219.17   22.72
  -2  -7   3  213.82   24.35
  -2  -7   3  210.57   33.10
  -2   7   3  197.55   33.31
  -2  -7   3  234.94   23.68
  -2  -7   3  217.46   24.06
   2  -7  -3  214.83   22.25
   2  -7  -2  584.16   36.77
  -2  -7   2  488.43   49.48
  -2  -7   2  495.15   36.88
  -2  -7   2  568.14   37.37
  -2   7   2  498.18   51.59
   2  -7  -2  570.14   35.57
  -2   7   1  229.86   33.71
  -2  -7   1  271.67   36.64
  -2  -7   1  259.44   26.72
  -2  -7   1  285.86   26.28
   2  -7  -1  261.60   23.68
   2  -7  -1  289.28   25.36
  -2  -7   0   49.02   12.71
  -2   7   0   41.18   15.21
  -2  -7   0   70.01   13.56
  -2  -7   0   82.47   14.64
  -2  -7   0   50.80   15.30
   2  -7   0   62.83   12.21
   2  -7   0   54.64   11.45
  -2  -7  -1  168.66   20.89
  -2  -7  -1  121.90   25.04
  -2  -7  -1  130.79   18.73
   2  -7   1  146.27   18.03
  -2  -7  -1   96.73   17.66
   2  -7   1  127.46   16.92
  -2   7  -1   92.01   22.13
  -2  -7  -2   50.03   11.12
  -2  -7  -2   44.44   10.98
  -2  -7  -2   39.54   16.25
  -2  -7  -2   40.05    9.94
  -2  -7  -2   47.05   12.34
   2  -7   2   34.19    9.84
  -2   7  -2   76.67   21.56
   2  -7   2   42.69   10.19
  -2  -7  -3   89.59   16.75
  -2  -7  -3   97.74   15.08
  -2  -7  -3  129.10   25.79
  -2  -7  -3   83.89   15.82
  -2  -7  -3   86.86   15.10
  -2   7  -3   60.03   18.88
   2  -7   3   77.28   13.49
  -2  -7  -4   -1.77    4.07
  -2  -7  -4    5.67    7.28
  -2   7  -4    9.50    9.27
  -2  -7  -4   17.67    8.36
  -2  -7  -4   12.19    8.61
   2  -7   4    9.26    6.09
  -2  -7  -5  140.39   20.71
  -2  -7  -5  113.92   17.11
  -2  -7  -5  161.68   21.38
  -2   7  -5  140.88   28.50
  -2  -7  -5  107.13   16.05
   2  -7   5  111.97   16.75
  -2  -7  -5  134.46   18.20
  -2  -7  -6   -6.16    6.92
  -2  -7  -6    9.88    7.45
  -2  -7  -6   -1.85    7.44
  -2  -7  -6    3.22    7.69
  -2  -7  -6    2.17    6.62
   2  -7   6   17.10    8.67
  -2  -7  -7  892.48   49.76
  -2  -7  -7 1006.44   50.26
  -2  -7  -7  928.93   47.52
   2  -7   7  916.72   48.10
  -2  -7  -7 1023.20   48.22
  -2  -7  -8    6.58    7.23
  -2  -7  -8    2.93    5.81
  -2  -7  -8   -0.18    5.65
   2  -7   8    5.76    6.29
  -2  -7  -9   11.41    7.72
  -2  -7  -9   25.54   10.30
   2  -7   9   24.87    9.81
  -2  -7 -10  207.44   23.71
  -2  -7 -10  200.41   23.42
   2  -7  10  178.35   22.00
  -2  -7 -11   31.07   10.38
  -2  -7 -11   42.39   13.06
   2  -7  11   14.85    8.82
  -2  -7 -12  215.48   22.40
  -2  -7 -12  181.10   22.63
   2  -7  12  153.99   20.32
  -2  -7 -13   98.97   14.78
  -2  -7 -13   85.49   15.00
   2  -7  13   89.95   15.51
  -2  -7 -14  344.86   27.10
   2  -7  14  362.94   28.51
  -2  -7 -14  409.02   27.20
  -2  -7 -15  100.54   14.36
   2  -7  15  102.56   13.82
   2  -7  15  102.84   15.06
  -2  -7 -15  119.78   13.67
   2  -7  16  239.03   20.16
  -2  -7 -16  205.06   17.84
   2  -7  16  226.83   17.41
  -2  -7 -17  100.08   11.23
   2  -7  17   81.97   11.05
  -2  -7 -18   30.36    5.22
   2  -7  18   49.16    7.00
   2  -7  18   43.66    7.00
  -2  -8  17    0.93    2.28
   2  -8 -17   14.48    3.76
   2  -8 -16   19.92    5.53
  -2  -8  16    9.09    4.60
   2  -8 -16   17.31    4.98
   2  -8 -15   36.60    7.88
  -2  -8  15   18.47    5.30
  -2  -8  15   21.99    7.31
   2  -8 -15   17.19    6.41
  -2  -8  14  369.43   26.16
   2  -8 -14  399.65   25.24
  -2  -8  14  341.79   21.55
  -2  -8  13   17.63    7.57
  -2  -8  13   19.52    8.35
  -2  -8  13   14.21    8.10
   2  -8 -13   19.69    7.80
  -2  -8  12   88.42   15.61
  -2  -8  12   82.13   13.94
   2  -8 -12   77.64   13.50
  -2  -8  11  208.77   23.02
  -2  -8  11  157.24   20.48
   2  -8 -11  196.51   20.63
  -2  -8  10   71.56   14.82
  -2  -8  10   71.14   14.70
   2  -8 -10   80.25   14.34
  -2  -8   9  255.25   26.01
  -2  -8   9  236.83   25.63
   2  -8  -9  260.91   24.62
  -2  -8   8  165.25   20.36
  -2  -8   8  143.43   20.00
  -2  -8   8  155.50   20.80
   2  -8  -8  131.95   17.81
   2  -8  -7  333.19   27.08
  -2  -8   7  282.10   27.06
  -2  -8   7  270.64   26.83
  -2  -8   7  277.45   27.83
   2  -8  -7  278.77   25.74
   2  -8  -6  370.13   28.93
  -2  -8   6  320.00   29.17
  -2  -8   6  311.38   29.01
  -2  -8   6  322.19   30.12
   2  -8  -6  297.63   26.16
   2  -8  -5   95.10   15.62
  -2  -8   5   54.99   13.44
  -2  -8   5   82.31   15.33
  -2  -8   5   69.69   14.19
   2  -8  -5   89.16   15.05
   2  -8  -4   18.00    8.38
  -2  -8   4   22.27    8.67
  -2  -8   4   16.74    8.56
  -2  -8   4   18.61   10.00
   2  -8  -4   10.07    7.21
   2  -8  -4   16.56    7.81
   2  -8  -3   47.44   10.98
  -2  -8   3   44.71   11.09
  -2  -8   3   33.96   10.17
  -2  -8   3   36.55   13.46
   2  -8  -3   52.51   10.42
   2  -8  -3   39.96   11.39
   2  -8  -2  177.65   20.42
  -2  -8   2  153.82   21.50
  -2  -8   2  181.19   22.15
   2  -8  -2  221.15   22.14
   2  -8  -2  214.03   22.62
  -2  -8   1   14.60    9.54
  -2  -8   1   -0.24    6.95
   2  -8  -1    2.27    6.21
   2  -8  -1    0.83    6.01
  -2  -8   0    5.90    8.68
  -2  -8   0    3.18    5.59
   2  -8   0   11.17    7.36
   2  -8   0   18.10    7.66
  -2  -8  -1   11.98    7.21
  -2  -8  -1    1.19    5.62
  -2  -8  -1    3.04    7.85
  -2  -8  -1   -5.46    7.89
   2  -8   1    4.13    4.55
   2  -8   1    1.61    5.22
  -2  -8  -2  836.28   43.46
  -2  -8  -2  741.87   46.05
  -2  -8  -2  824.93   44.92
  -2  -8  -2  826.67   45.67
   2  -8   2  755.98   41.45
  -2  -8  -3  -13.43    7.72
  -2  -8  -3    2.53    5.76
  -2  -8  -3    9.80    8.89
  -2  -8  -3    7.10    5.74
   2  -8   3   -0.67    6.07
  -2  -8  -4  306.92   28.91
  -2  -8  -4  348.08   28.88
  -2  -8  -4  306.28   29.47
  -2  -8  -4  334.05   28.30
   2  -8   4  380.17   29.96
  -2  -8  -5  145.18   20.14
  -2  -8  -5  147.47   19.54
  -2  -8  -5  207.42   23.80
  -2  -8  -5  187.30   21.89
   2  -8   5  179.09   21.38
  -2  -8  -6  161.33   21.63
  -2  -8  -6  201.25   22.70
  -2  -8  -6  183.26   22.25
  -2  -8  -6  189.41   21.35
   2  -8   6  152.59   19.61
  -2  -8  -7  143.14   19.93
  -2  -8  -7  158.06   20.28
  -2  -8  -7  154.13   19.81
  -2  -8  -7  156.92   18.66
   2  -8   7  138.13   18.93
  -2  -8  -8  207.82   23.50
  -2  -8  -8  176.83   20.72
   2  -8   8  166.58   20.71
  -2  -8  -9  360.50   30.25
  -2  -8  -9  306.63   27.76
   2  -8   9  316.85   28.11
  -2  -8 -10   25.37    8.28
  -2  -8 -10   36.20   10.42
   2  -8  10   35.80   10.88
  -2  -8 -11   23.81    9.42
  -2  -8 -11   29.23    8.36
   2  -8  11   18.21    7.61
  -2  -8 -12  232.81   22.21
   2  -8  12  196.82   20.48
  -2  -8 -12  192.99   19.83
  -2  -8 -13    3.73    5.68
  -2  -8 -13    6.03    5.82
   2  -8  13    0.96    4.91
  -2  -8 -14   68.09   11.33
   2  -8  14   56.30   10.45
   2  -8  14   72.02   11.69
  -2  -8 -15  102.16   12.03
   2  -8  15  100.71   11.55
   2  -8  15  113.93   13.18
  -2  -8 -16   36.82    6.71
   2  -8  16   44.26    7.57
   2  -9 -15    9.36    3.73
   2  -9 -15   13.53    3.76
   2  -9 -14   31.33    6.77
  -2  -9  14   18.67    4.40
   2  -9 -14   25.28    5.74
   2  -9 -13   16.69    6.66
  -2  -9  13    9.93    4.32
   2  -9 -13   14.85    5.49
   2  -9 -12  121.56   14.70
  -2  -9  12   93.33   12.77
   2  -9 -12  100.80   12.13
   2  -9 -11   56.48   11.45
  -2  -9  11   61.52   11.49
  -2  -9  11   61.16   11.40
   2  -9 -11   60.09   10.66
   2  -9 -10    5.69    5.41
  -2  -9  10    2.46    5.49
  -2  -9  10   -5.02    5.21
   2  -9 -10    2.42    5.69
   2  -9  -9  132.42   16.86
  -2  -9   9  153.08   18.88
  -2  -9   9  140.92   18.30
   2  -9  -9  141.88   16.92
   2  -9  -8    8.76    7.97
  -2  -9   8   -0.35    5.34
   2  -9  -8   -4.89    6.36
  -2  -9   8   10.26    7.87
  -2  -9   8    3.42    5.51
   2  -9  -8    1.94    6.03
   2  -9  -7   36.63    9.55
  -2  -9   7   37.08   10.22
   2  -9  -7   22.71    8.53
  -2  -9   7   60.26   13.12
  -2  -9   7   29.74   10.03
   2  -9  -7   46.93    9.33
   2  -9  -7   26.83    8.36
   2  -9  -6    2.76    7.46
  -2  -9   6  -11.28    8.42
  -2  -9   6    7.33    7.37
  -2  -9   6   -3.49    7.82
   2  -9  -6    2.16    5.52
   2  -9  -6    4.37    4.26
   2  -9  -5   74.92   13.55
  -2  -9   5   96.72   16.62
  -2  -9   5   69.36   12.65
  -2  -9   5  103.97   16.98
   2  -9  -5   98.38   13.69
   2  -9  -5   91.26   14.78
   2  -9  -4   17.78    7.65
  -2  -9   4   16.41    7.42
  -2  -9   4   16.12    8.09
  -2  -9   4    5.03    8.35
   2  -9  -4   21.88    7.44
   2  -9  -4   12.06    6.61
  -2  -9   3  268.43   28.37
  -2  -9   3  268.94   26.03
   2  -9  -3  275.17   23.58
   2  -9  -3  257.67   23.64
   2  -9  -3  312.46   26.45
  -2  -9   2  148.94   21.32
  -2  -9   2  168.04   20.47
   2  -9  -2  170.39   19.09
   2  -9  -2  143.49   17.91
   2  -9  -2  199.39   20.59
   2  -9  -1   27.10    9.22
  -2  -9   1   17.11    8.73
  -2  -9   1   21.52   10.40
   2  -9  -1   10.50    4.84
   2  -9  -1   13.85    8.12
  -2  -9   0   32.59    8.92
  -2  -9   0   19.49    9.83
  -2  -9   0   25.18    9.53
   2  -9   0   17.39    7.37
  -2  -9  -1  158.37   18.91
  -2  -9  -1  147.15   21.56
  -2  -9  -1  140.49   18.25
   2  -9   1  131.81   17.29
  -2  -9  -1  157.17   19.33
  -2  -9  -2   71.19   13.25
  -2  -9  -2   90.87   14.96
  -2  -9  -2   73.02   15.75
  -2  -9  -2   77.06   13.31
   2  -9   2   70.67   12.50
  -2  -9  -3   42.43   10.85
  -2  -9  -3   35.53    9.38
  -2  -9  -3   53.02   11.52
   2  -9   3   50.20   11.69
  -2  -9  -3   35.50   11.82
  -2  -9  -4  310.49   27.64
  -2  -9  -4  378.65   29.08
  -2  -9  -4  349.83   30.56
  -2  -9  -4  401.66   29.32
   2  -9   4  355.66   28.22
  -2  -9  -5  897.49   46.11
  -2  -9  -5  974.06   46.34
  -2  -9  -5  962.90   48.87
  -2  -9  -5  941.25   44.62
   2  -9   5  912.37   44.74
  -2  -9  -6  132.20   18.23
  -2  -9  -6  130.79   17.58
   2  -9   6  131.87   17.06
   2  -9   6  136.24   17.59
  -2  -9  -6  128.72   17.59
  -2  -9  -7  110.66   17.22
  -2  -9  -7  131.32   17.16
  -2  -9  -7  130.71   17.59
   2  -9   7  128.31   16.85
   2  -9   7  111.88   15.96
  -2  -9  -8   14.24    8.06
  -2  -9  -8   -1.32    5.30
   2  -9   8    6.92    5.18
  -2  -9  -9  239.85   22.41
   2  -9   9  206.31   20.48
  -2  -9  -9  227.14   21.79
  -2  -9 -10    8.76    7.09
  -2  -9 -10    1.63    5.42
   2  -9  10    8.81    6.29
  -2  -9 -11   10.18    6.28
  -2  -9 -11    5.07    5.01
   2  -9  11    5.68    4.71
  -2  -9 -12   10.79    5.16
   2  -9  12    7.76    5.04
   2  -9  12    7.80    5.46
  -2  -9 -13   58.43    9.36
   2  -9  13   67.96   10.02
   2  -9  13   68.40    9.83
  -2  -9 -14    3.87    2.88
   2  -9  14    3.65    2.64
   2  -9  14    5.87    3.26
   2 -10 -12    4.33    3.11
   2 -10 -12    8.03    3.26
   2 -10 -11   21.58    5.78
  -2 -10  11    7.71    3.56
   2 -10 -11   20.29    4.82
   2 -10 -10   39.36    8.02
  -2 -10  10   25.27    6.03
   2 -10 -10   39.76    7.49
   2 -10  -9   43.22    8.64
  -2 -10   9   24.28    6.12
   2 -10  -9   54.67    8.79
  -2 -10   8  255.81   19.18
   2 -10  -8  297.12   19.71
  -2 -10   8  293.56   21.67
   2 -10  -8  359.68   22.70
   2 -10  -8  340.42   23.63
   2 -10  -7    1.15    4.88
   2 -10  -7    0.04    4.43
  -2 -10   7    6.25    6.13
  -2 -10   7   -5.16    6.94
   2 -10  -7    3.16    5.03
   2 -10  -6   42.89    9.10
   2 -10  -6   29.16    8.01
  -2 -10   6   45.36   10.76
  -2 -10   6   27.08    7.22
   2 -10  -6   46.13    9.65
   2 -10  -5    7.28    5.12
  -2 -10   5    5.69    5.78
   2 -10  -5    7.41    5.84
  -2 -10   5    4.93    4.51
   2 -10  -5   12.41    5.68
   2 -10  -4   93.49   13.77
   2 -10  -4   65.82   13.24
  -2 -10   4   88.33   13.47
  -2 -10   4   70.40   14.32
   2 -10  -4   79.48   12.19
  -2 -10   3  254.67   25.08
   2 -10  -3  307.99   26.78
  -2 -10   3  296.11   23.96
   2 -10  -3  316.53   23.39
   2 -10  -3  321.37   23.58
   2 -10  -2   93.41   13.14
  -2 -10   2   74.96   14.41
   2 -10  -2   79.24   15.30
  -2 -10   2   83.50   13.16
  -2 -10   1  185.59   22.38
   2 -10  -1  193.19   22.13
  -2 -10   1  207.08   19.74
   2 -10  -1  185.80   17.54
  -2 -10   0   95.54   16.35
   2 -10   0  101.08   16.51
  -2 -10   0  120.91   15.41
   2 -10   0   96.58   13.30
  -2 -10  -1  246.04   21.09
  -2 -10  -1  253.14   25.11
   2 -10   1  264.54   25.35
  -2 -10  -1  292.81   22.79
   2 -10   1  254.08   21.20
  -2 -10  -2  262.75   21.93
  -2 -10  -2  255.54   25.39
   2 -10   2  273.83   25.23
  -2 -10  -2  283.32   22.26
   2 -10   2  293.86   22.85
  -2 -10  -2  253.50   21.41
  -2 -10  -3   89.38   13.15
  -2 -10  -3   97.38   14.44
   2 -10   3   67.24   13.63
  -2 -10  -3   89.06   12.47
  -2 -10  -3   62.63   12.81
   2 -10   3   86.54   12.93
  -2 -10  -4   76.82   12.52
  -2 -10  -4  102.07   14.17
  -2 -10  -4   70.67   13.44
   2 -10   4   79.98   13.68
   2 -10   4   89.57   13.00
  -2 -10  -5    1.77    4.63
  -2 -10  -5   -0.81    4.84
   2 -10   5   -0.55    5.06
  -2 -10  -5   -0.88    5.81
   2 -10   5   -0.74    4.69
  -2 -10  -6   33.32    9.19
  -2 -10  -6   11.04    7.14
  -2 -10  -6   23.03    7.47
   2 -10   6   26.48    7.68
   2 -10   6   17.64    6.00
  -2 -10  -7   34.97    8.54
  -2 -10  -7   43.05    9.41
   2 -10   7   36.25    8.24
  -2 -10  -7   35.94    9.18
   2 -10   7   30.51    7.53
  -2 -10  -8  127.94   14.23
   2 -10   8  124.36   14.81
   2 -10   8   94.49   11.93
  -2 -10  -9   87.14   11.89
   2 -10   9   82.48   11.59
   2 -10   9   63.66    9.50
  -2 -10 -10   18.26    5.56
   2 -10  10   11.81    5.29
   2 -10  10   13.09    4.63
  -2 -10 -11   22.17    5.55
   2 -10  11   26.57    5.95
   2 -10  11   29.67    5.70
  -2 -10 -12   52.20    6.79
   2 -10  12   57.62    7.43
   2 -11  -8    5.59    3.61
   2 -11  -7   24.25    5.86
   2 -11  -6   16.10    5.63
  -2 -11   6   27.86    6.78
  -2 -11   5  174.17   16.52
   2 -11  -5  276.99   18.99
  -2 -11   4    2.14    5.06
   2 -11  -4    5.84    5.12
  -2 -11   3   32.63    9.08
   2 -11  -3   34.60    8.45
   2 -11  -2    1.71    5.02
  -2 -11   2   -4.59    5.46
  -2 -11   1   41.00   10.04
   2 -11  -1   50.53   10.19
  -2 -11   0    1.94    5.84
   2 -11   0    0.08    5.25
  -2 -11  -1    6.73    6.41
   2 -11   1   -0.24    5.28
   2 -11   2   94.47   13.13
  -2 -11  -2   69.99   12.16
  -2 -11  -3   57.02   10.78
   2 -11   3   59.78   10.03
  -2 -11  -4   97.87   12.74
   2 -11   4  118.87   12.77
  -2 -11  -5   24.54    5.19
  -2 -11  -5   14.83    6.30
   2 -11   5   16.43    5.25
  -2 -11  -6   38.68    6.56
   2 -11   6   40.42    6.85
   2 -11   6   28.35    5.84
  -2 -11  -7   62.16    7.79
   2 -11   7   85.06    9.11
   2 -12  -1   24.67    5.16
   2 -12   0   11.36    3.77
  -3   0  21    2.13    3.64
  -3   0  20   56.97    9.81
  -3   0  19   12.61    5.22
  -3   0  19    5.97    6.25
  -3   0  18  140.21   18.21
  -3   0  18  167.69   17.74
  -3   0  17   -3.32    6.83
  -3   0  17   -2.29    6.98
  -3   0  16   39.27   11.01
  -3   0  16   37.06   11.47
  -3   0  15   14.93    9.00
  -3   0  15    3.33    6.86
  -3   0  14  606.47   41.63
  -3   0  14  659.36   42.11
  -3   0  13    5.20    6.93
  -3   0  13    1.05    7.29
  -3   0  12    3.87    6.66
  -3   0  12   17.18    9.54
  -3   0  11    4.76    7.21
  -3   0  11   10.31    7.73
  -3   0  10 1128.68   54.49
  -3   0  10 1285.30   57.11
  -3   0   9   -1.20    4.35
  -3   0   9   15.13    8.16
  -3   0   8 1231.69   71.67
  -3   0   7    2.85    6.96
  -3   0   6  579.25   49.52
  -3   0   6  543.61   39.92
  -3   0   5    4.06    7.36
  -3   0   5  -23.11   11.54
  -3   0   4   32.81   11.08
  -3   0   4   40.13   14.53
  -3   0   3    7.21    5.60
  -3   0   3   -1.92    9.18
  -3   0   2  102.77   21.40
  -3   0   2  117.53   17.27
  -3   0   1    8.22    8.73
  -3   0   1   -4.27    4.39
  -3   0   0  233.49   31.79
  -3   0   0  248.54   25.26
  -3   0  -1    8.96    8.22
  -3   0  -1    2.03    4.59
  -3   0  -2  193.49   23.81
  -3   0  -2  167.76   27.82
  -3   0  -3  -19.39   10.87
  -3   0  -3   -6.21    6.04
  -3   0  -4  952.63   55.71
  -3   0  -4  983.75   64.52
  -3   0  -5    1.23    5.47
  -3   0  -6  724.58   56.07
  -3   0  -6  801.65   58.20
  -3   0  -7  -23.63   11.17
  -3   0  -7   10.85    6.59
  -3   0  -8   25.68   13.81
  -3   0  -9    2.39    7.29
  -3   0  -9    3.86    7.78
  -3   0 -10   43.48   12.09
  -3   0 -10   31.98   13.95
  -3   0 -11   23.87   18.44
  -3   0 -11    3.90    6.31
  -3   0 -12  397.99   35.55
  -3   0 -13   -4.90    7.57
  -3   0 -14   80.82   16.12
  -3   0 -15   -0.91    7.93
  -3   0 -16  498.31   36.92
  -3   0 -17   -3.86    7.37
   3   0  17    4.81    4.69
  -3   0 -18   83.09   13.72
  -3   0 -19    0.70    5.22
  -3   0 -20  664.91   28.98
  -3   1  21   33.78    6.34
  -3  -1  20   25.61    5.98
  -3  -1  20   29.60    6.44
  -3  -1  19  135.75   15.24
  -3   1  19  148.55   16.99
  -3  -1  19  128.54   14.79
  -3   1  18   38.27    7.53
  -3  -1  18   30.40    9.40
  -3  -1  18   25.67    8.08
  -3   1  18   25.31    8.88
  -3  -1  17  364.53   29.10
  -3   1  17  306.03   27.74
  -3   1  17  340.10   25.70
  -3  -1  17  338.78   27.75
  -3   1  16   31.62    8.62
  -3  -1  16   27.56   10.89
  -3  -1  16   29.21   10.43
  -3   1  16   36.18   11.36
  -3   1  15   91.07   15.77
  -3  -1  15   70.15   14.92
  -3  -1  15  124.46   18.96
  -3   1  15   94.96   18.29
  -3   1  14   -5.74    8.36
  -3  -1  14   -5.33    7.61
  -3  -1  14   -2.56    6.47
  -3   1  14    4.38    8.49
  -3  -1  13  515.14   38.30
  -3   1  13  583.61   41.72
  -3   1  13  577.55   38.79
  -3  -1  13  544.74   39.40
  -3   1  12   -2.15    7.81
  -3  -1  12    6.75    7.98
  -3  -1  12  -10.69    8.42
  -3   1  12   -1.40    8.16
  -3   1  11   23.23    9.81
  -3   1  11   34.28   10.52
  -3  -1  11   26.71   10.13
  -3  -1  11   43.11   12.11
  -3  -1  10  206.55   23.19
  -3   1  10  193.52   23.23
  -3   1  10  152.75   19.75
  -3  -1  10  198.71   23.16
  -3   1   9   84.76   13.37
  -3  -1   9   96.42   16.13
  -3   1   9   99.37   21.55
  -3  -1   9   81.27   15.17
  -3   1   9   70.73   13.99
  -3   1   8  113.05   23.23
  -3   1   8  100.92   19.26
  -3  -1   8  110.42   21.75
  -3  -1   7  275.03   34.17
  -3   1   7  209.51   30.69
  -3   1   7  191.88   27.49
  -3   1   6   93.82   21.23
  -3  -1   6  109.81   22.48
  -3   1   6  104.21   20.04
  -3   1   5   18.53   10.36
  -3   1   5   24.60   10.02
  -3   1   4   14.17    6.97
  -3   1   4    9.10    7.32
  -3  -1   3 2350.89   99.72
  -3   1   3 2531.55   87.14
  -3   1   2  102.36   18.33
  -3  -1   2   88.69   19.92
  -3   1   1   17.32    8.26
  -3  -1   1   20.07   10.50
  -3  -1   0  479.25   32.46
  -3  -1   0  368.54   39.90
  -3   1   0  378.78   33.80
  -3  -1  -1  746.01   42.13
  -3   1  -1  593.46   42.34
  -3  -1  -1  635.68   52.66
  -3  -1  -2  940.30   48.84
  -3   1  -2  837.50   51.79
  -3  -1  -2  844.15   60.58
  -3  -1  -3   42.92   14.67
  -3   1  -3   59.07   18.53
  -3   1  -3   43.22   13.30
  -3   1  -4  680.08   49.15
  -3  -1  -4  725.55   56.31
  -3   1  -4  731.19   56.86
  -3  -1  -4  740.05   53.60
  -3   1  -5   73.45   18.60
  -3   1  -5   82.13   18.17
  -3  -1  -5  103.69   21.10
  -3  -1  -5   97.16   21.00
  -3  -1  -6    0.11    5.46
  -3   1  -6   -5.73    7.45
  -3   1  -6   11.76   10.09
  -3  -1  -6   -4.82    7.32
  -3  -1  -7 1719.15   83.84
  -3   1  -7 1676.83   85.08
  -3  -1  -7 1519.43   84.71
  -3   1  -7 1524.80   84.41
  -3  -1  -8  669.13   58.26
  -3   1  -8  698.69   58.13
  -3   1  -8  794.95   45.81
  -3  -1  -9  458.84   49.87
  -3   1  -9  524.92   52.66
  -3  -1  -9  532.56   37.93
  -3   1  -9  568.02   39.67
  -3  -1 -10   -3.37    9.62
  -3   1 -10   33.25   15.97
  -3  -1 -10   13.68    7.77
  -3   1 -10   15.46    9.59
  -3   1 -11   26.63   14.77
  -3  -1 -11    7.44    6.38
  -3   1 -11   10.21    9.25
  -3  -1 -12   28.16   12.01
  -3   1 -12   34.75   13.45
  -3  -1 -13  219.56   25.98
  -3   1 -13  209.71   25.99
  -3  -1 -14    9.93   10.18
  -3   1 -14   18.91    9.14
  -3  -1 -15  154.56   21.57
  -3   1 -15  130.39   20.36
  -3  -1 -16   -4.70    9.07
  -3   1 -16    5.80    7.96
   3  -1  16    3.68    6.50
  -3  -1 -17  561.43   36.23
  -3   1 -17  521.23   35.70
   3  -1  17  565.23   32.78
  -3  -1 -18   21.18    8.25
  -3   1 -18   23.25    9.54
   3  -1  18   15.02    6.03
  -3  -1 -19  361.59   24.30
  -3   1 -19  300.35   22.39
  -3  -1 -20    0.26    3.10
  -3   1 -20   -1.44    3.45
  -3   2  21   10.48    3.62
  -3  -2  20   52.17    8.92
  -3  -2  20   35.95    6.30
  -3   2  20   52.72    8.97
  -3  -2  19   13.60    5.73
  -3  -2  19   32.70    7.55
  -3   2  19   19.14    7.81
  -3  -2  18  105.73   15.02
  -3   2  18  110.97   16.14
  -3  -2  18  111.27   14.19
  -3  -2  17  367.01   27.78
  -3   2  17  379.67   30.11
  -3  -2  17  344.67   28.34
  -3  -2  16  661.28   39.14
  -3   2  16  694.07   42.90
  -3  -2  16  645.26   40.23
  -3  -2  15  218.86   23.98
  -3   2  15  196.05   23.59
  -3   2  15  209.66   23.27
  -3  -2  15  186.38   23.27
  -3   2  14   54.38   11.83
  -3  -2  14   28.96   10.79
  -3  -2  14   49.18   12.90
  -3   2  14   50.53   13.02
  -3  -2  13  150.39   20.65
  -3  -2  13  121.08   19.54
  -3   2  13  147.02   20.91
  -3   2  13  165.15   20.60
  -3  -2  12  210.23   23.95
  -3   2  12  215.16   26.02
  -3   2  12  234.06   23.89
  -3  -2  12  234.83   26.33
  -3  -2  11  190.98   22.74
  -3   2  11  189.29   23.90
  -3  -2  11  170.14   21.65
  -3   2  11  213.23   34.80
  -3   2  11  218.12   23.67
  -3   2  10  115.56   17.15
  -3  -2  10  122.42   18.81
  -3  -2  10  120.99   18.10
  -3   2  10  125.82   19.43
  -3   2  10  121.09   26.19
  -3   2   9   68.06   13.21
  -3  -2   9   53.10   12.95
  -3  -2   9   65.81   12.30
  -3   2   9   61.30   12.89
  -3   2   9   58.89   19.35
  -3   2   8  112.04   22.80
  -3  -2   8  101.00   21.39
  -3   2   8   77.05   19.28
  -3   2   8   89.49   14.93
  -3  -2   7    2.42    7.33
  -3   2   7    4.68    7.14
  -3   2   7    2.02   10.81
  -3  -2   6  333.20   38.20
  -3   2   6  361.39   39.04
  -3  -2   5   37.50   16.39
  -3   2   5   32.51   13.37
  -3   2   4 1508.25   74.66
  -3  -2   4 1374.89   76.71
  -3   2   3   15.67    7.92
  -3  -2   3   36.97   14.31
  -3  -2   2  245.00   31.42
  -3   2   2  264.89   30.71
  -3  -2   1  521.37   47.39
  -3   2   1  575.18   43.90
  -3  -2   0 1279.66   63.93
  -3   2   0 1251.84   65.81
  -3  -2   0 1166.27   71.25
  -3  -2  -1  455.20   44.58
  -3  -2  -1  523.44   42.47
  -3   2  -1  459.80   40.30
  -3  -2  -2   41.99   10.27
  -3  -2  -2   50.55   14.11
  -3   2  -2   43.62   13.13
  -3  -2  -3   15.66   10.21
  -3  -2  -3   -5.90    6.37
  -3   2  -3   -1.98    7.41
  -3  -2  -4  973.67   65.00
  -3   2  -4  965.91   60.94
  -3  -2  -4  931.54   62.25
  -3  -2  -5  251.26   33.27
  -3  -2  -5  243.44   33.21
  -3   2  -5  160.39   26.57
  -3   2  -6  828.04   59.92
  -3  -2  -6  780.61   60.89
  -3  -2  -6  826.00   60.52
  -3   2  -7  246.75   33.65
  -3   2  -7  240.64   33.18
  -3  -2  -7  227.99   34.30
  -3  -2  -7  314.36   36.84
  -3  -2  -8   64.30   18.53
  -3   2  -8   42.22   14.35
  -3  -2  -8   44.01   11.31
  -3   2  -8   72.48   14.54
  -3  -2  -9  176.25   32.17
  -3   2  -9  173.35   30.67
  -3  -2  -9  164.66   21.39
  -3   2  -9  181.37   23.04
  -3  -2 -10  891.73   70.50
  -3   2 -10  846.31   68.87
  -3  -2 -10  927.77   50.55
  -3   2 -10  753.62   47.94
  -3  -2 -11  632.25   61.00
  -3   2 -11  687.44   63.57
  -3  -2 -11  637.40   42.90
  -3   2 -11  560.74   41.72
  -3  -2 -12    8.19    7.75
  -3   2 -12   20.08    9.86
  -3  -2 -13   34.12   10.65
  -3   2 -13   24.10    7.31
  -3  -2 -14   42.42   12.18
  -3   2 -14   58.88   13.81
  -3  -2 -15   -0.45    5.85
  -3   2 -15   10.83    8.62
   3  -2  15    9.41    8.42
  -3  -2 -16   42.32   11.17
  -3   2 -16   52.55   12.37
   3  -2  16   53.31   11.17
  -3  -2 -17   21.69    7.53
  -3   2 -17   13.23    8.17
   3  -2  17   22.14    7.52
  -3  -2 -18   40.41    9.27
  -3   2 -18   37.80    9.46
   3  -2  18   40.73    8.01
  -3   2 -19    4.62    3.92
  -3  -2 -19    5.43    3.96
  -3   2 -20   70.81    8.94
  -3  -2 -20   61.70    7.59
  -3  -3  20   11.37    4.45
  -3   3  20   14.86    5.43
  -3   3  19  186.45   16.56
  -3  -3  19  185.44   14.42
  -3  -3  19  193.06   17.38
  -3  -3  18   22.96    8.13
  -3   3  18   30.46    8.81
  -3  -3  17    1.53    6.37
  -3   3  17    0.31    6.28
  -3  -3  16    3.00    7.47
  -3  -3  16    2.56    4.98
  -3   3  16   -4.75    7.21
  -3  -3  15   75.17   15.40
  -3  -3  15   80.99   13.60
  -3   3  15   65.98   15.10
   3  -3 -15   85.83   13.15
  -3  -3  14   -7.98    8.45
  -3  -3  14   -7.17    7.21
  -3   3  14    0.47    6.56
   3  -3 -14   -6.30    7.31
  -3  -3  13  243.13   24.95
  -3   3  13  233.17   26.68
   3  -3 -13  239.11   23.40
  -3  -3  13  230.34   26.39
  -3  -3  12  180.56   22.07
  -3  -3  12  133.02   19.62
  -3   3  12  125.80   19.43
   3  -3 -12  174.16   20.09
  -3  -3  11   27.64   12.18
  -3  -3  11    0.53    6.52
  -3   3  11    1.44    7.61
  -3   3  11   -7.83   13.54
   3  -3 -11   20.39    8.50
  -3  -3  10    9.87    8.81
  -3   3  10    1.33    6.13
   3  -3 -10    6.37    4.50
  -3   3   9 1204.78   56.47
   3  -3  -9 1191.01   50.04
  -3   3   9 1149.03   79.98
  -3  -3   9 1173.03   55.67
  -3  -3   8   11.45    7.98
  -3   3   8   15.28   13.42
  -3  -3   8    1.80    6.30
  -3   3   8    2.16    6.56
   3  -3  -8    0.50    4.09
  -3   3   7   51.33   18.86
  -3  -3   7   56.57   17.30
  -3  -3   6  146.25   26.59
  -3   3   6  144.69   27.95
  -3  -3   5  261.10   35.71
  -3   3   5  237.48   33.72
  -3  -3   4   64.26   18.23
  -3   3   4   99.54   21.09
  -3  -3   3 1857.89   92.53
  -3   3   3 1930.46   89.28
  -3  -3   2   30.69   14.78
  -3   3   2   35.61   13.80
  -3   3   1 1157.15   67.76
  -3  -3   1 1232.88   75.76
  -3  -3   0  373.88   34.77
  -3   3   0  290.31   34.08
  -3  -3   0  306.17   38.18
  -3   3  -1  140.07   24.15
  -3  -3  -1  191.53   25.61
  -3  -3  -1  126.70   25.15
  -3  -3  -2   99.66   23.02
  -3  -3  -2  133.01   23.23
  -3   3  -2  105.72   20.74
  -3  -3  -3 1606.38   86.73
  -3   3  -3 1607.57   81.93
  -3  -3  -3 1711.84   83.36
  -3   3  -4  217.30   30.52
  -3  -3  -4  215.62   30.95
  -3  -3  -4  193.49   30.72
  -3  -3  -5  113.02   23.16
  -3  -3  -5   87.30   22.25
  -3   3  -5   80.09   19.91
  -3  -3  -6   44.33   17.02
  -3  -3  -6   45.06   17.72
  -3   3  -6   44.71   17.41
  -3   3  -7 1707.10   92.60
  -3  -3  -7 1905.43   92.72
  -3  -3  -7 1577.23   90.41
  -3   3  -7 1701.47   66.33
  -3  -3  -7 1831.62   66.39
   3  -3   7 1853.29   61.84
  -3  -3  -8   17.54   15.90
  -3  -3  -8   10.73    6.36
  -3  -3  -8   43.44   10.94
  -3   3  -8    9.93    6.15
   3  -3   8   29.35    9.12
  -3  -3  -9    6.47   13.89
  -3   3  -9   51.46   17.53
  -3  -3  -9   38.31   11.75
  -3   3  -9   12.61    6.35
   3  -3   9   18.18    7.92
  -3  -3 -10  208.33   35.03
  -3   3 -10  189.14   32.93
  -3  -3 -10  220.00   25.08
  -3   3 -10  174.49   22.78
   3  -3  10  234.80   23.60
  -3  -3 -11  248.58   26.10
  -3  -3 -11  241.78   26.54
  -3   3 -11  222.24   25.79
   3  -3  11  224.72   23.38
  -3  -3 -12  164.05   21.00
  -3  -3 -12  132.24   19.23
  -3   3 -12  143.67   20.80
   3  -3  12  184.18   21.07
  -3  -3 -13   93.73   15.60
  -3  -3 -13   70.63   14.41
  -3   3 -13   83.22   16.78
   3  -3  13   83.86   15.70
   3  -3  13   63.77   13.78
  -3  -3 -14   15.09    7.63
  -3   3 -14    7.62    7.29
   3  -3  14    0.76    5.02
   3  -3  14   -3.76    7.77
  -3  -3 -15    4.58    6.44
  -3   3 -15   15.54    9.19
   3  -3  15    9.16    7.14
   3  -3  15   13.79    9.08
  -3  -3 -16   13.28    7.54
  -3   3 -16   12.37    7.22
   3  -3  16   22.02    7.18
   3  -3  16   14.23    6.27
  -3   3 -17  132.56   16.71
  -3  -3 -17  114.02   14.23
   3  -3  17  124.60   15.18
  -3  -3 -18    1.33    4.20
  -3   3 -18    2.26    4.99
   3  -3  18    2.44    4.62
  -3  -3 -19   69.81    9.68
  -3  -3 -19   62.97    8.07
  -3   3 -19   61.44    8.75
  -3  -3 -20   12.02    3.41
  -3  -4  20    9.79    4.05
  -3  -4  19   10.91    5.19
  -3   4  19    3.52    4.38
  -3  -4  19   20.97    5.61
  -3  -4  18   27.90    7.97
  -3   4  18   30.38    8.09
  -3  -4  18   26.29    7.62
  -3  -4  17   28.71    7.91
  -3   4  17   31.89    8.92
  -3  -4  17   39.63    9.67
   3  -4 -17   32.81    7.79
  -3   4  16  494.97   32.43
   3  -4 -16  515.95   28.75
  -3  -4  16  432.96   31.52
  -3  -4  15    9.44    7.72
  -3   4  15    4.29    7.86
   3  -4 -15    7.19    6.22
  -3  -4  14   42.03   12.53
  -3   4  14   47.35   12.33
   3  -4 -14   55.43   11.49
  -3  -4  13   17.29   11.13
  -3   4  13   35.19   11.36
   3  -4 -13   30.36    7.88
  -3   4  12  171.98   22.41
   3  -4 -12  174.53   20.30
  -3  -4  12  169.41   22.90
  -3  -4  11    4.33    6.91
  -3   4  11    2.25    6.83
   3  -4 -11    0.23    5.49
  -3  -4  10   25.12   10.10
  -3   4  10   64.19   22.31
  -3   4  10   31.08   10.40
   3  -4 -10   35.94   10.11
  -3   4   9  976.29   50.43
  -3   4   9 1082.58   80.54
   3  -4  -9  932.43   46.73
  -3  -4   9  900.78   49.01
  -3   4   8   42.38   16.94
  -3  -4   8   38.13   10.63
  -3   4   8   40.43   11.57
   3  -4  -8   18.72    7.70
  -3   4   7  753.08   42.67
  -3  -4   7  693.91   42.21
  -3   4   7  755.60   64.55
   3  -4  -7  722.68   39.47
  -3  -4   7  754.55   43.01
  -3   4   6  785.05   43.11
  -3  -4   6  708.28   41.71
  -3   4   6  773.39   64.15
   3  -4  -6  750.82   39.47
  -3  -4   6  767.04   42.02
  -3  -4   5  653.31   40.53
  -3  -4   5  705.57   59.19
  -3  -4   5  665.52   39.91
  -3   4   5  596.44   55.12
   3  -4  -5  639.00   35.96
  -3  -4   4 1190.99   77.54
  -3   4   4 1211.20   77.16
  -3  -4   3   96.71   21.80
  -3   4   3   91.49   20.65
  -3  -4   2  126.59   26.38
  -3   4   2  129.05   26.07
  -3   4   1  198.86   29.62
  -3  -4   1  210.99   33.36
  -3  -4   0  521.08   42.80
  -3   4   0  400.63   43.30
  -3  -4   0  370.21   44.73
  -3   4  -1   89.55   22.22
  -3  -4  -1   85.06   22.18
  -3  -4  -2  368.06   44.36
  -3   4  -2  295.05   37.45
  -3  -4  -3  146.03   29.24
  -3  -4  -3  189.62   27.79
  -3   4  -3  135.94   25.11
  -3  -4  -4  181.37   30.77
  -3  -4  -4  235.37   34.15
  -3  -4  -4  207.13   21.92
  -3   4  -4  144.57   26.91
   3  -4   4  196.68   20.03
  -3  -4  -5   12.35   10.65
  -3  -4  -5   13.86    6.69
  -3   4  -5   33.42   13.51
   3  -4   5    4.56    5.61
  -3   4  -6  439.20   48.53
  -3  -4  -6  560.31   53.72
  -3  -4  -6  494.38   35.24
   3  -4   6  525.50   34.01
  -3   4  -7   -0.93    8.75
  -3  -4  -7   19.02   11.81
  -3  -4  -7    8.66    8.04
   3  -4   7   11.30    5.17
  -3   4  -8   66.59   21.29
  -3  -4  -8   37.78   15.43
  -3  -4  -8   68.18   14.83
   3  -4   8   65.95   12.89
  -3  -4  -9   27.09   14.19
  -3   4  -9   24.27    9.32
   3  -4   9   13.36    8.73
  -3  -4 -10  907.72   49.95
  -3   4 -10  951.42   51.58
   3  -4  10  973.64   49.09
   3  -4  10  917.93   49.57
  -3  -4 -11    2.58    6.82
  -3  -4 -11    6.54    7.59
  -3   4 -11   16.97    7.96
   3  -4  11   10.21    7.07
   3  -4  11    6.97    6.41
  -3  -4 -12   13.05    7.73
  -3  -4 -12   23.33    8.54
  -3   4 -12   16.58    8.11
   3  -4  12    7.08    7.40
   3  -4  12    3.39    6.01
  -3  -4 -13    1.75    5.67
  -3  -4 -13   21.00    7.72
  -3   4 -13   23.57    8.99
   3  -4  13   21.33    9.48
   3  -4  13   18.69    8.59
  -3  -4 -14   20.07    7.99
  -3  -4 -14   30.16    9.48
  -3   4 -14   33.09    9.86
   3  -4  14   30.25    9.70
   3  -4  14   23.74    9.63
  -3  -4 -15   80.12   12.98
  -3   4 -15   64.14   11.63
   3  -4  15   77.78   13.61
   3  -4  15   87.02   14.53
  -3  -4 -16   87.50   12.34
  -3   4 -16   96.11   13.65
   3  -4  16  101.66   14.03
   3  -4  16   89.27   13.95
  -3  -4 -17  297.41   22.62
  -3   4 -17  305.05   21.07
   3  -4  17  365.09   22.72
   3  -4  17  377.66   24.45
  -3  -4 -18   40.30    7.91
   3  -4  18   24.77    5.40
  -3  -4 -19  208.66   13.79
  -3  -5  19   58.70    7.50
  -3  -5  18   -1.74    4.84
  -3   5  18    3.72    2.79
  -3  -5  18    2.01    3.60
   3  -5 -18    2.32    2.94
  -3  -5  17   49.54   10.49
  -3   5  17   58.07    9.29
  -3  -5  17   42.23    9.07
   3  -5 -17   51.44    8.30
  -3  -5  16   20.80    6.51
  -3   5  16   37.64    8.90
  -3  -5  16   26.34    7.77
   3  -5 -16   32.83    8.10
  -3  -5  15   28.25    8.96
  -3   5  15   28.27    8.48
  -3  -5  15   35.61   11.57
   3  -5 -15   41.24    9.63
  -3  -5  14   61.97   13.40
  -3   5  14   78.81   14.35
   3  -5 -14   90.36   13.77
  -3   5  13  250.34   24.08
   3  -5 -13  266.28   24.16
  -3  -5  13  226.88   24.68
  -3   5  12  235.37   24.41
   3  -5 -12  230.73   23.51
  -3  -5  12  223.59   24.95
  -3  -5  11   33.73    9.79
  -3   5  11   60.61   13.36
   3  -5 -11   57.06   12.99
  -3  -5  10   14.79    8.86
  -3   5  10    9.28    7.84
  -3  -5  10    0.55    7.43
   3  -5 -10    5.24    7.23
  -3   5   9   62.99   13.48
  -3  -5   9   56.44   13.58
  -3  -5   9   73.83   15.52
   3  -5  -9   41.82   10.52
  -3  -5   8  139.90   19.11
  -3  -5   8  151.20   20.95
  -3   5   8  167.21   32.32
   3  -5  -8  139.50   18.21
  -3  -5   7  607.99   40.49
  -3   5   7  534.31   57.30
   3  -5  -7  621.39   38.10
  -3  -5   7  671.56   40.21
  -3  -5   6  168.28   21.60
  -3  -5   6  198.27   23.10
  -3   5   6  182.44   33.99
   3  -5  -6  162.91   19.80
  -3  -5   5   19.49    9.09
  -3   5   5   22.38   12.77
  -3  -5   5   17.18    7.85
   3  -5  -5    1.78    4.37
  -3  -5   4   40.29   11.80
  -3   5   4   19.15   11.31
  -3  -5   4   30.32   10.29
   3  -5  -4   46.78   11.11
  -3  -5   3  458.96   36.34
  -3  -5   3  443.99   33.22
  -3   5   3  418.71   47.19
   3  -5  -3  499.58   32.71
  -3  -5   2  203.84   24.06
  -3   5   2  149.98   28.21
  -3  -5   2  224.77   23.76
   3  -5  -2  210.97   21.23
  -3   5   1   50.97   14.47
  -3  -5   1   58.81   15.81
  -3  -5   1   39.54   13.63
  -3  -5   1   49.53   12.53
   3  -5  -1   45.91   10.43
  -3  -5   0  367.29   32.19
  -3  -5   0  429.30   42.28
  -3   5   0  358.75   43.47
  -3  -5   0  380.40   30.25
   3  -5   0  341.94   27.19
  -3  -5  -1  490.28   37.56
  -3   5  -1  434.21   47.45
  -3  -5  -1  502.15   34.91
   3  -5   1  549.05   34.20
   3  -5   1  498.10   32.75
  -3  -5  -2  127.96   19.72
  -3  -5  -2  126.65   17.56
   3  -5   2  130.09   17.30
  -3   5  -2  128.05   26.27
  -3  -5  -3   12.71    8.09
  -3  -5  -3   18.63    8.51
  -3   5  -3   18.54    7.02
   3  -5   3    5.60    5.45
   3  -5   3   -1.75    5.34
  -3  -5  -4   -0.47    7.06
  -3  -5  -4    3.00    4.43
  -3   5  -4  -14.80   10.57
   3  -5   4    7.55    6.77
   3  -5   4    5.87    7.24
  -3  -5  -5   52.84   14.78
  -3   5  -5   46.56   18.11
  -3  -5  -5   12.98    7.70
   3  -5   5   34.46   10.27
   3  -5   5   29.28    9.97
  -3  -5  -6   93.09   15.14
  -3   5  -6  141.10   28.49
  -3  -5  -6  115.91   17.67
   3  -5   6  110.30   16.93
   3  -5   6  116.31   17.74
  -3  -5  -7  151.62   21.51
  -3  -5  -7  152.93   19.66
  -3   5  -7  169.51   30.86
  -3  -5  -7  185.24   31.75
  -3  -5  -7  183.52   22.08
   3  -5   7  171.86   20.83
   3  -5   7  165.98   21.39
  -3  -5  -8   40.79   12.44
  -3  -5  -8   42.35   12.48
   3  -5   8   56.91   12.79
   3  -5   8   56.12   12.83
  -3  -5  -9  756.35   46.75
   3  -5   9  730.08   43.29
   3  -5   9  727.89   44.67
  -3  -5 -10  243.20   25.87
   3  -5  10  253.67   25.86
   3  -5  10  239.84   25.70
  -3  -5 -11   10.20    8.25
   3  -5  11    7.61    7.10
   3  -5  11    2.00    7.01
  -3  -5 -12  186.19   21.71
   3  -5  12  206.57   22.68
   3  -5  12  201.66   23.28
  -3  -5 -13  395.00   29.83
  -3  -5 -13  339.10   29.20
   3  -5  13  376.61   30.36
   3  -5  13  374.18   29.85
  -3  -5 -14   67.65   11.87
  -3  -5 -14   52.45   11.62
   3  -5  14   35.55   10.14
   3  -5  14   47.89   11.25
  -3  -5 -15  107.59   13.25
  -3  -5 -15   63.10   12.18
   3  -5  15   82.03   13.41
   3  -5  15   77.32   12.83
  -3  -5 -16   30.43    8.23
   3  -5  16   28.58    7.80
  -3  -5 -17  191.92   16.19
   3  -5  17  191.18   15.44
  -3  -5 -18   -0.19    2.71
  -3  -6  18   68.10    7.44
  -3  -6  17   64.99    8.84
  -3  -6  17   80.87   10.60
   3  -6 -17   79.86    8.66
  -3  -6  16    9.26    5.33
  -3  -6  16   11.46    5.91
   3  -6 -16    5.86    4.20
  -3  -6  15   31.73    9.10
  -3  -6  15   43.58   10.45
   3  -6 -15   37.84    8.34
  -3  -6  14  340.71   27.43
   3  -6 -14  392.04   26.25
  -3  -6  14  346.89   26.37
  -3  -6  13   54.75   11.47
  -3  -6  13   62.32   14.23
   3  -6 -13   85.06   13.74
  -3  -6  12   -0.28    5.47
  -3  -6  12   14.60    8.63
   3  -6 -12   11.71    6.77
  -3  -6  11   11.01    8.14
  -3  -6  11   12.17    7.65
   3  -6 -11   18.80    8.61
  -3  -6  10  141.07   18.80
  -3  -6  10  118.34   18.57
   3  -6 -10  136.60   18.23
  -3  -6   9   -0.41    5.76
  -3  -6   9   14.80   10.01
   3  -6  -9    9.99    7.44
  -3  -6   8  237.85   26.79
   3  -6  -8  257.82   25.31
  -3  -6   7  132.81   20.41
  -3  -6   7   99.06   18.02
   3  -6  -7   95.32   16.15
  -3  -6   6 1340.29   61.46
  -3  -6   6 1229.55   58.18
   3  -6  -6 1295.39   55.53
  -3  -6   5  142.09   21.14
  -3   6   5  103.77   26.33
  -3  -6   5  147.88   20.60
   3  -6  -5  127.08   17.82
  -3  -6   4  130.82   20.88
  -3   6   4  156.42   31.57
  -3  -6   4  139.78   19.41
   3  -6  -4  154.48   18.89
  -3   6   3   10.59   10.56
  -3  -6   3    8.77    9.62
  -3  -6   3   19.72    8.99
   3  -6  -3   28.99   10.13
  -3   6   2  152.49   29.35
  -3  -6   2  123.12   20.75
  -3  -6   2  133.20   18.57
   3  -6  -2  122.10   17.01
  -3   6   1   53.74   18.88
  -3  -6   1   78.54   15.95
  -3  -6   1   94.69   21.12
  -3  -6   1   53.93   15.38
  -3  -6   1   49.98   12.09
   3  -6  -1   63.12   12.64
  -3   6   0   19.71   12.10
  -3  -6   0    7.70    6.41
  -3  -6   0   55.03   16.61
  -3  -6   0   16.19    8.33
  -3  -6   0   38.37   12.12
   3  -6   0   42.09   10.72
   3  -6   0   11.47    7.06
  -3  -6  -1  143.36   20.42
  -3  -6  -1  139.75   21.03
  -3  -6  -1  158.44   20.34
   3  -6   1  121.83   17.04
   3  -6   1  141.57   18.42
  -3   6  -1  154.42   30.65
  -3  -6  -2   48.94   13.23
  -3  -6  -2   32.44   10.89
  -3   6  -2   15.89   11.04
  -3  -6  -2   40.37   13.12
   3  -6   2   23.69    9.07
  -3  -6  -3   50.09   16.75
  -3  -6  -3   26.35   10.58
  -3   6  -3   38.13   15.40
   3  -6   3   23.53    8.78
   3  -6   3   26.40    8.75
  -3  -6  -4   51.08   12.70
  -3  -6  -4   38.20   11.92
  -3  -6  -4   27.16    9.09
  -3   6  -4   29.95   17.95
   3  -6   4   16.80    6.62
   3  -6   4   26.20    9.59
  -3  -6  -5   13.09    8.78
  -3  -6  -5   18.21    8.75
  -3  -6  -5   12.18    7.47
   3  -6   5   13.85    7.88
   3  -6   5    5.42    5.00
  -3  -6  -6  205.04   25.40
  -3  -6  -6  285.79   25.89
  -3  -6  -6  252.08   27.05
  -3  -6  -6  248.35   26.28
   3  -6   6  222.71   24.05
   3  -6   6  236.91   24.80
  -3  -6  -7   46.16   13.91
  -3  -6  -7   72.40   13.48
  -3  -6  -7   50.24   12.88
   3  -6   7   71.85   14.21
   3  -6   7   60.49   14.39
  -3  -6  -8  499.78   38.01
  -3  -6  -8  608.07   38.46
  -3  -6  -8  504.78   36.41
   3  -6   8  479.06   35.19
   3  -6   8  486.68   36.31
  -3  -6  -9   84.86   16.51
  -3  -6  -9   60.55   13.08
   3  -6   9   79.94   15.49
   3  -6   9   66.00   13.64
  -3  -6 -10   86.19   16.40
  -3  -6 -10  112.22   17.27
   3  -6  10   75.24   14.90
   3  -6  10   99.93   17.62
  -3  -6 -11  162.88   20.32
  -3  -6 -11  148.45   19.30
   3  -6  11  135.69   18.96
   3  -6  11  137.23   18.92
  -3  -6 -12  143.96   18.69
  -3  -6 -12  119.33   16.68
   3  -6  12  123.91   17.73
   3  -6  12  136.81   18.78
  -3  -6 -13   69.08   12.18
  -3  -6 -13   48.41   10.61
   3  -6  13   82.98   14.40
   3  -6  13   56.35   12.99
  -3  -6 -14   46.05    8.85
  -3  -6 -14   36.88    8.77
   3  -6  14   36.88    9.67
  -3  -6 -15    6.58    4.69
  -3  -6 -15    4.67    4.35
   3  -6  15    4.46    4.48
   3  -6  15    9.86    6.39
  -3  -6 -16  217.90   16.72
   3  -6  16  226.09   17.31
  -3  -6 -17   49.85    6.82
   3  -6  17   67.72    8.11
  -3  -7  16    2.12    4.32
   3  -7 -16    3.53    2.07
  -3  -7  15    6.40    3.70
  -3  -7  15    4.04    4.96
   3  -7 -15    5.85    4.48
  -3  -7  14   52.78    9.31
  -3  -7  14   66.75   11.68
   3  -7 -14   51.42    9.65
  -3  -7  13  140.95   17.46
   3  -7 -13  149.32   15.96
  -3  -7  13  139.22   15.16
  -3  -7  12    8.37    6.24
  -3  -7  12   11.07    7.78
   3  -7 -12    9.84    6.89
  -3  -7  11   66.12   11.62
  -3  -7  11   67.32   13.81
   3  -7 -11   66.45   12.38
  -3  -7  10  113.36   17.48
   3  -7 -10  127.75   17.12
  -3  -7   9   14.07    7.70
   3  -7  -9   10.40    7.72
  -3  -7   8    6.81    7.71
   3  -7  -8   10.80    7.83
  -3  -7   7  254.60   26.43
  -3  -7   7  190.64   23.45
   3  -7  -7  228.49   23.31
  -3  -7   6   26.71   10.97
  -3  -7   6   23.17   11.39
   3  -7  -6   12.79    8.65
  -3  -7   5  150.91   21.26
  -3  -7   5  127.56   18.92
   3  -7  -5  151.20   19.40
  -3  -7   4   34.42   12.21
  -3  -7   4   19.05    9.77
   3  -7  -4   31.48   10.34
  -3  -7   3   88.32   16.35
  -3  -7   3   94.04   17.01
   3  -7  -3   91.41   15.48
  -3  -7   2    7.60    5.95
   3  -7  -2    7.74    5.91
   3  -7  -2   14.51    5.64
  -3  -7   1  289.00   30.83
  -3  -7   1  293.62   28.06
   3  -7  -1  306.88   26.80
   3  -7  -1  292.61   26.98
  -3  -7   0  550.65   38.57
  -3  -7   0  484.89   38.38
  -3  -7   0  473.51   35.35
   3  -7   0  484.90   33.63
   3  -7   0  480.66   34.09
  -3  -7  -1  314.64   29.79
  -3  -7  -1  289.43   30.81
  -3  -7  -1  288.55   27.67
   3  -7   1  300.60   26.50
  -3  -7  -2  177.55   22.75
  -3  -7  -2  200.55   25.21
  -3  -7  -2  209.97   23.75
   3  -7   2  178.78   20.62
  -3  -7  -3   14.06    8.11
  -3  -7  -3   24.11   10.77
  -3  -7  -3    8.11    7.72
   3  -7   3   -0.35    6.14
  -3  -7  -4  290.21   29.34
  -3  -7  -4  287.67   29.33
  -3  -7  -4  287.58   27.25
   3  -7   4  244.64   24.76
  -3  -7  -5   79.96   15.77
  -3  -7  -5   47.95   12.64
  -3  -7  -5   74.45   15.01
   3  -7   5   69.92   13.54
  -3  -7  -6  186.59   23.80
  -3  -7  -6  218.88   22.09
  -3  -7  -6  232.91   25.55
  -3  -7  -6  214.57   23.51
   3  -7   6  199.92   22.68
  -3  -7  -7  163.69   21.89
  -3  -7  -7  171.51   20.02
  -3  -7  -7  155.88   20.66
   3  -7   7  122.81   18.16
  -3  -7  -8  218.38   24.94
  -3  -7  -8  243.13   23.33
   3  -7   8  199.57   23.00
  -3  -7  -9  365.16   30.96
  -3  -7  -9  399.86   29.66
   3  -7   9  344.12   29.24
  -3  -7 -10   61.73   13.23
  -3  -7 -10   66.04   11.81
   3  -7  10   56.71   12.85
  -3  -7 -11   13.18    5.85
  -3  -7 -11   20.32    8.34
   3  -7  11    9.12    5.45
  -3  -7 -12   15.76    7.54
  -3  -7 -12    5.33    6.32
   3  -7  12   13.38    7.86
  -3  -7 -13   28.69    7.14
  -3  -7 -13   40.47    9.30
   3  -7  13   30.95    8.39
  -3  -7 -14   77.04   10.06
  -3  -7 -14   88.95   11.44
   3  -7  14   94.01   12.67
  -3  -7 -15   49.22    7.74
   3  -7  15   46.43    8.19
   3  -7  16    3.83    3.13
   3  -8 -15  141.79   10.58
   3  -8 -15  129.91    9.64
   3  -8 -14   57.36    8.04
  -3  -8  14   44.60    7.55
   3  -8 -14   51.42    7.40
  -3  -8  13   22.78    6.69
   3  -8 -13   26.57    5.80
   3  -8 -13   33.13    6.95
  -3  -8  12   93.91   13.14
   3  -8 -12   93.94   12.11
  -3  -8  11   22.66    7.92
   3  -8 -11   24.55    7.29
  -3  -8  10   35.15   10.32
   3  -8 -10   32.50    8.93
  -3  -8   9    6.70    6.81
   3  -8  -9    8.60    6.96
  -3  -8   8  213.91   22.57
   3  -8  -8  218.79   21.44
  -3  -8   7    3.25    6.54
   3  -8  -7    0.55    6.73
  -3  -8   6   96.99   16.43
  -3  -8   6  105.34   17.78
   3  -8  -6   97.35   14.91
   3  -8  -6   80.26   14.19
   3  -8  -5    0.10    4.47
  -3  -8   5    2.46    7.76
  -3  -8   5    5.62    7.47
   3  -8  -5   -0.10    5.75
   3  -8  -5   -3.79    6.92
  -3  -8   4  345.32   31.39
  -3  -8   4  386.34   31.28
   3  -8  -4  365.83   28.10
   3  -8  -4  426.82   30.69
  -3  -8   3   73.50   15.78
  -3  -8   3  123.36   18.73
   3  -8  -3  107.76   15.75
   3  -8  -3  115.09   16.94
  -3  -8   2   92.29   19.48
  -3  -8   2  110.04   17.99
   3  -8  -2  109.95   15.68
   3  -8  -2   84.67   14.71
  -3  -8   1   -0.78    8.33
  -3  -8   1    3.10    6.93
   3  -8  -1    1.01    6.07
   3  -8  -1   -1.04    5.50
  -3  -8   0  144.77   18.51
  -3  -8   0  126.84   18.85
  -3  -8   0  124.81   20.65
   3  -8   0  145.79   18.76
  -3  -8  -1  182.50   21.15
  -3  -8  -1  163.65   22.98
  -3  -8  -1  191.18   22.41
   3  -8   1  170.03   19.94
  -3  -8  -2  210.83   23.26
  -3  -8  -2  239.16   27.38
  -3  -8  -2  223.94   23.97
   3  -8   2  213.13   22.42
  -3  -8  -3  206.21   23.49
  -3  -8  -3  145.84   20.47
  -3  -8  -3  169.95   20.75
   3  -8   3  143.42   18.81
  -3  -8  -4  145.97   19.55
  -3  -8  -4  156.41   21.37
  -3  -8  -4  136.46   18.56
   3  -8   4  144.74   19.03
  -3  -8  -5    0.43    6.45
  -3  -8  -5   -2.20    7.12
  -3  -8  -5    6.51    6.48
   3  -8   5    7.01    7.34
  -3  -8  -6  112.25   18.00
  -3  -8  -6  126.28   15.72
  -3  -8  -6  106.50   15.57
   3  -8   6  109.88   16.87
  -3  -8  -7   49.95   12.37
  -3  -8  -7   49.70   10.00
   3  -8   7   55.75   12.18
  -3  -8  -8   93.74   15.20
  -3  -8  -8   99.60   14.33
   3  -8   8   87.10   14.71
  -3  -8  -9  189.99   20.54
  -3  -8  -9  198.70   18.81
   3  -8   9  170.92   19.36
  -3  -8 -10   75.53   12.73
  -3  -8 -10  105.12   13.26
   3  -8  10   80.56   13.49
  -3  -8 -11  156.56   16.89
  -3  -8 -11  143.68   14.59
   3  -8  11  136.41   16.08
  -3  -8 -12   33.26    7.43
  -3  -8 -12   30.27    6.91
   3  -8  12   22.24    7.37
  -3  -8 -13   12.75    4.61
  -3  -8 -13   21.25    5.83
   3  -8  13   15.32    5.14
   3  -8  13   20.21    6.33
  -3  -8 -14   74.35    7.60
   3  -8  14   87.10    9.44
   3  -9 -13    4.82    2.66
   3  -9 -12   24.97    5.13
  -3  -9  12   14.18    4.51
   3  -9 -12   30.54    5.61
   3  -9 -11  128.75   12.06
  -3  -9  11  102.00   11.81
   3  -9 -11   99.42    9.05
   3  -9 -11  125.90   12.21
  -3  -9  10    4.83    4.80
   3  -9 -10    6.52    3.45
   3  -9 -10   -2.76    3.39
   3  -9  -9   15.04    5.40
  -3  -9   9   22.32    7.75
   3  -9  -9    8.70    4.49
   3  -9  -9    1.57    3.90
   3  -9  -8   -3.70    3.97
   3  -9  -8  -11.93    4.39
  -3  -9   8    5.58    6.36
   3  -9  -8    2.64    3.97
   3  -9  -8    0.80    4.82
   3  -9  -7   13.01    5.02
  -3  -9   7   10.91    6.24
   3  -9  -7   13.44    5.68
   3  -9  -7   18.79    7.44
   3  -9  -6  130.81   14.03
  -3  -9   6  108.10   15.21
   3  -9  -6  140.39   15.40
   3  -9  -6  107.44   14.31
  -3  -9   5  251.23   23.75
  -3  -9   5  238.04   22.38
   3  -9  -5  264.25   21.17
   3  -9  -5  243.08   21.50
   3  -9  -5  306.40   21.59
  -3  -9   4  144.61   19.53
  -3  -9   4  143.64   18.13
   3  -9  -4  176.05   18.00
   3  -9  -4  156.38   17.24
  -3  -9   3   10.05    6.43
   3  -9  -3   10.24    5.93
   3  -9  -3    6.50    5.74
  -3  -9   2  188.75   22.90
  -3  -9   2  213.56   21.88
   3  -9  -2  222.78   21.03
  -3  -9   1  773.90   45.34
   3  -9  -1  826.86   39.95
  -3  -9   0   19.85   11.50
  -3  -9   0   22.47    9.53
   3  -9   0   29.53    8.44
  -3  -9  -1   45.33    9.50
  -3  -9  -1   29.30    9.75
  -3  -9  -1   29.40    9.31
   3  -9   1   34.74    8.47
  -3  -9  -2   14.17    6.26
  -3  -9  -2   20.35   11.39
  -3  -9  -2   10.91    6.52
   3  -9   2   27.18    9.37
  -3  -9  -3   94.98   14.23
  -3  -9  -3  115.71   18.16
  -3  -9  -3  127.64   16.57
   3  -9   3  124.49   15.96
  -3  -9  -4   20.75    7.33
  -3  -9  -4   30.89   11.01
  -3  -9  -4   37.08    9.81
   3  -9   4   30.23    9.10
  -3  -9  -5   74.97   12.32
  -3  -9  -5   83.94   12.95
   3  -9   5   84.13   13.62
  -3  -9  -6   69.21   12.48
   3  -9   6   35.33    9.22
  -3  -9  -7  174.19   18.26
  -3  -9  -7  166.75   15.02
   3  -9   7  191.51   16.69
   3  -9   7  173.78   17.99
  -3  -9  -8   -2.89    3.93
   3  -9   8   -6.22    5.37
  -3  -9  -9   17.50    7.28
  -3  -9  -9   16.79    5.23
   3  -9   9   23.41    6.54
  -3  -9 -10    4.37    5.22
  -3  -9 -10    7.43    4.09
   3  -9  10    6.44    4.89
   3  -9  11  137.86   12.88
  -3  -9 -11  161.50   13.49
   3  -9  12   27.42    5.77
   3  -9  12   23.06    5.08
  -3 -10   9   60.95    7.95
  -3 -10   8   25.27    5.90
   3 -10  -7  103.19    9.82
  -3 -10   7  123.62   12.49
   3 -10  -6   29.88    6.88
  -3 -10   6   23.19    6.46
   3 -10  -6   24.30    5.40
   3 -10  -5   20.79    6.23
  -3 -10   5   23.81    6.09
   3 -10  -5   24.81    5.85
   3 -10  -4  106.85   13.55
  -3 -10   4  112.77   13.30
   3 -10  -4  106.98   11.44
   3 -10  -3    3.16    5.15
  -3 -10   3    7.92    4.72
   3 -10  -3    2.57    3.97
  -3 -10   2   71.73   13.51
  -3 -10   2   54.49    9.60
   3 -10  -2   65.47   10.16
  -3 -10   1    7.14    5.57
   3 -10  -1   -0.84    3.84
  -3 -10   0   16.26    8.00
  -3 -10   0    2.81    5.49
   3 -10   0   10.18    5.26
  -3 -10  -1   57.68   12.65
  -3 -10  -1   44.53    9.06
   3 -10   1   30.34    7.59
   3 -10   2   99.39   13.20
  -3 -10  -2  117.19   13.48
   3 -10   2  105.42   12.53
  -3 -10  -3   43.80    7.76
   3 -10   3   86.03   12.42
  -3 -10  -3   78.96   11.13
   3 -10   3   83.08   11.19
   3 -10   4  107.35   12.55
  -3 -10  -4   93.20   10.99
  -3 -10  -5   16.47    5.76
   3 -10   5   17.22    5.74
   3 -10   5   11.03    4.14
  -3 -10  -6   18.88    5.40
   3 -10   6   10.41    4.61
   3 -10   6   10.30    3.42
  -3 -10  -7   15.35    5.20
   3 -10   7   11.86    3.90
   3 -10   8   68.53    8.66
   3 -10   8   75.53    8.56
   3 -10   9    4.76    3.22
   3 -11  -3   23.17    5.39
   3 -11  -2   55.78    7.91
   3 -11  -1   20.86    5.02
   3 -11   0   55.60    7.92
   3 -11   1   70.51    8.69
   3 -11   2   -0.69    3.19
  -4   0  19   -4.34    3.12
  -4   0  18   90.45   11.36
  -4   0  17    1.98    5.63
  -4   0  16  371.58   27.34
  -4   0  15    0.05    6.72
  -4   0  14  172.04   22.13
  -4   0  14  177.09   21.09
  -4   0  13    5.02    7.52
  -4   0  13   -4.74    6.53
  -4   0  13    4.65    5.00
  -4   0  12  369.19   31.97
  -4   0  12  476.61   32.79
  -4   0  12  404.55   33.36
  -4   0  11   -1.98    7.03
  -4   0  11    7.39    7.17
  -4   0  11   -6.48    6.19
  -4   0  10    3.41    7.09
  -4   0  10   20.89    8.61
  -4   0  10   36.72   12.56
  -4   0   9   -7.22    9.19
  -4   0   9    8.81    6.83
  -4   0   9   -3.95    7.59
  -4   0   8   37.28   12.58
  -4   0   8   19.73    9.18
  -4   0   7    1.49    6.30
  -4   0   7   -0.32    6.94
  -4   0   7  -10.91   10.36
  -4   0   6  206.11   23.54
  -4   0   6  195.93   33.68
  -4   0   6  201.36   23.17
  -4   0   5    2.62    6.02
  -4   0   5   13.29    6.24
  -4   0   4  274.61   26.37
  -4   0   4  252.66   40.36
  -4   0   4  290.19   27.19
  -4   0   3    1.23    7.99
  -4   0   3    6.14    8.20
  -4   0   2  107.41   15.65
  -4   0   2  109.44   27.57
  -4   0   2  125.20   18.22
  -4   0   1  -18.99    8.30
  -4   0   1   -7.69   14.82
  -4   0   1   17.18    6.92
  -4   0   0  810.88   43.88
  -4   0   0  791.79   69.32
  -4   0   0  799.25   44.23
  -4   0  -1    4.19    7.50
  -4   0  -1   13.28   13.82
  -4   0  -1    4.57    5.48
  -4   0  -2   75.24   22.46
  -4   0  -2   41.10   11.33
  -4   0  -2   37.41   11.49
  -4   0  -3   16.14   11.31
  -4   0  -3    4.80    4.82
  -4   0  -3   -1.31    5.36
  -4   0  -4  240.56   38.50
  -4   0  -4  278.46   39.16
  -4   0  -4  292.89   28.33
  -4   0  -5   -9.91   11.07
  -4   0  -5    9.91    6.09
  -4   0  -6  748.67   64.97
  -4   0  -6  642.75   60.09
  -4   0  -6  720.25   45.99
  -4   0  -7   11.27   10.47
  -4   0  -7   14.73    8.27
  -4   0  -8   47.70   14.65
  -4   0  -9   -2.11    8.47
  -4   0 -10  479.71   38.68
  -4   0 -11   -1.70    7.84
  -4   0 -12    5.19    7.72
  -4   0 -13   -4.28    7.27
  -4   0 -14 1130.55   53.74
  -4   0 -15    1.40    5.94
  -4   0 -16   16.25    7.92
   4   0  16   38.42    8.55
  -4   0 -17    0.40    4.79
   4   0  17   -2.72    3.76
  -4   0 -18   20.70    5.27
  -4   1  19   54.89    7.20
  -4  -1  18   -3.59    3.22
  -4   1  18    2.63    4.18
  -4  -1  17   38.77    8.09
  -4   1  17   47.97    9.71
  -4  -1  16   14.20    5.92
  -4  -1  16   28.56    9.02
  -4   1  16   17.52    8.52
  -4  -1  15    2.35    6.04
  -4  -1  15    3.77    5.64
  -4   1  15   19.80    9.02
  -4  -1  14    1.43    6.06
  -4  -1  14   15.27    8.27
  -4   1  14    0.78    8.64
  -4  -1  14    9.83    6.66
  -4  -1  13  390.86   31.45
  -4   1  13  336.29   30.45
  -4  -1  13  438.63   30.68
  -4  -1  13  421.58   33.35
  -4  -1  12   31.47   12.01
  -4  -1  12   18.61    9.85
  -4   1  12   28.26   11.16
  -4  -1  11   25.12   10.49
  -4  -1  11    9.30    6.96
  -4   1  11   20.61    9.78
  -4   1  11   11.60    6.79
  -4  -1  10   10.23    8.85
  -4  -1  10   -3.12    5.72
  -4   1  10    8.78    9.68
  -4   1  10    1.44    5.37
  -4  -1   9  130.52   20.61
  -4   1   9  131.06   20.34
  -4   1   9  139.53   19.19
  -4  -1   9  122.03   19.28
  -4  -1   8    8.80    9.07
  -4  -1   8   15.38    9.09
  -4   1   8    6.96    8.96
  -4   1   8    6.26    6.91
  -4  -1   7   93.19   16.39
  -4  -1   7  107.38   17.78
  -4   1   7  106.38   17.65
  -4  -1   7   93.56   24.11
  -4   1   7  130.88   29.35
  -4   1   7  102.68   16.84
  -4  -1   6   79.06   14.78
  -4  -1   6   62.13   13.71
  -4   1   6   56.96   13.79
  -4  -1   6   69.43   15.58
  -4   1   6   98.00   25.05
  -4   1   6   77.15   14.82
  -4  -1   5    8.49    5.84
  -4   1   5    5.79    7.29
  -4   1   5   17.32   12.59
  -4   1   5   21.67    7.59
  -4  -1   4  235.23   24.00
  -4   1   4  224.73   23.99
  -4  -1   4  230.27   37.43
  -4   1   4  293.58   41.70
  -4   1   4  202.46   22.77
  -4  -1   3  415.19   31.34
  -4   1   3  395.52   31.72
  -4  -1   3  387.64   47.48
  -4   1   3  374.22   48.56
  -4   1   3  396.80   31.89
  -4  -1   2  766.60   42.08
  -4   1   2  734.62   42.51
  -4  -1   2  640.02   61.17
  -4   1   2  689.52   64.66
  -4   1   2  657.55   40.85
  -4  -1   2  781.33   43.80
  -4  -1   1 1250.08   54.05
  -4   1   1 1275.36   55.75
  -4  -1   1 1242.44   86.64
  -4   1   1 1209.71   86.04
  -4   1   1 1188.67   54.84
  -4  -1   1 1305.83   56.31
  -4  -1   0   32.84    9.18
  -4   1   0   39.12   10.49
  -4  -1   0   68.07   20.58
  -4   1   0   25.97   13.44
  -4   1   0   76.81   18.73
  -4   1   0   40.31   11.60
  -4  -1   0   53.55   12.95
  -4   1  -1  235.96   24.62
  -4   1  -1  248.86   33.00
  -4   1  -1  292.86   43.15
  -4  -1  -1  253.94   38.57
  -4   1  -1  263.98   25.83
  -4  -1  -1  272.65   26.36
  -4   1  -2  300.79   37.19
  -4  -1  -2  226.28   37.63
  -4   1  -2  251.95   39.19
  -4  -1  -2  307.92   39.76
  -4  -1  -2  249.07   25.59
  -4   1  -2  244.86   25.99
  -4   1  -2  226.04   24.64
  -4  -1  -2  268.98   25.82
  -4   1  -3  363.51   41.15
  -4  -1  -3  396.62   48.04
  -4   1  -3  357.99   47.00
  -4  -1  -3  389.73   45.33
  -4  -1  -3  384.14   32.60
  -4   1  -3  404.88   34.00
  -4  -1  -3  419.74   31.60
  -4  -1  -4  -15.15   10.82
  -4   1  -4  -19.28   13.59
  -4   1  -4   37.17   14.56
  -4  -1  -4   52.91   17.76
  -4  -1  -4    1.59    6.25
  -4  -1  -4   -5.62    7.61
  -4   1  -4    7.00    5.79
  -4  -1  -5  515.00   53.99
  -4   1  -5  372.84   47.87
  -4  -1  -5  421.59   48.93
  -4  -1  -5  434.41   35.40
  -4   1  -5  466.31   36.95
  -4  -1  -6  214.25   35.74
  -4   1  -6  263.34   41.37
  -4  -1  -6  231.48   37.03
  -4   1  -6  195.08   35.12
  -4  -1  -6  243.58   27.21
  -4   1  -6  230.52   27.16
  -4  -1  -7  443.42   36.85
  -4   1  -7  413.40   36.06
  -4  -1  -8   28.60   10.65
  -4   1  -8   23.67   11.81
  -4  -1  -9  226.48   27.20
  -4   1  -9  258.03   28.76
  -4  -1 -10   42.58   12.22
  -4   1 -10   25.06   12.15
  -4  -1 -11  174.15   23.16
  -4   1 -11  183.03   24.83
  -4  -1 -12   53.38   14.69
  -4   1 -12   45.29   12.98
  -4  -1 -13  371.94   31.55
  -4   1 -13  402.34   33.85
  -4  -1 -14   11.71    6.50
  -4   1 -14   13.20    8.38
  -4  -1 -15    9.29    8.02
  -4   1 -15    1.01    7.42
   4  -1  15   14.80    7.86
  -4  -1 -16   39.06   10.12
  -4   1 -16   34.99    9.27
   4  -1  16   27.30    7.58
  -4  -1 -17   39.78    8.46
  -4   1 -17   29.29    7.23
   4  -1  17   32.54    6.51
   4   1  17   27.82    5.98
  -4  -1 -18   -4.28    2.98
  -4   1 -18    2.98    3.30
  -4   2  18   18.03    5.68
  -4  -2  17   16.79    6.78
  -4  -2  17   12.37    4.91
  -4   2  17   17.99    6.97
  -4  -2  16   98.63   14.39
  -4  -2  16  117.24   13.62
  -4   2  16  114.35   15.68
  -4  -2  15   17.96    8.36
  -4  -2  15   21.94    7.68
  -4   2  15   13.72    7.57
  -4  -2  15   18.82    5.95
  -4  -2  14  132.33   17.99
  -4  -2  14  135.49   17.43
  -4   2  14  149.02   20.04
  -4  -2  13   57.88   12.74
  -4  -2  13   66.64   13.18
  -4   2  13   74.00   14.75
  -4  -2  12   84.36   16.93
  -4  -2  12   57.00   11.90
  -4   2  12   77.20   15.20
  -4  -2  11   84.63   16.07
  -4  -2  11   74.16   14.84
  -4   2  11   82.69   17.19
  -4  -2  10  523.28   36.59
  -4   2  10  490.76   37.99
  -4   2  10  589.37   37.87
  -4  -2  10  541.56   38.93
  -4  -2   9   42.29   13.13
  -4  -2   9   55.71   12.64
  -4   2   9   44.88   12.65
  -4   2   9   42.70   11.25
  -4  -2   8   -0.27    6.52
  -4  -2   8   10.65    7.58
  -4   2   8   18.78    9.82
  -4   2   8    7.23    5.50
  -4  -2   7  142.49   19.03
  -4   2   7  115.07   19.16
  -4  -2   7  184.86   32.99
  -4   2   7  159.93   31.21
  -4   2   7  125.92   19.12
  -4  -2   7  145.68   20.61
  -4  -2   6  524.96   35.83
  -4   2   6  516.11   37.36
  -4  -2   6  626.87   61.71
  -4   2   6  542.75   57.45
  -4   2   6  443.23   34.56
  -4  -2   6  513.69   37.13
  -4  -2   5   32.42    8.61
  -4  -2   5   41.53   10.59
  -4   2   5   44.08   11.43
  -4   2   5   34.50   15.84
  -4   2   5   45.40   11.02
  -4   2   4   50.57   15.23
  -4  -2   4   57.76   12.11
  -4   2   4   62.60   13.35
  -4  -2   4   54.92   18.59
  -4   2   4   71.46   24.37
  -4   2   4   34.28   10.36
  -4   2   3   10.10    9.12
  -4  -2   3   14.47    7.36
  -4   2   3    4.85    6.03
  -4  -2   3   13.28   12.20
  -4   2   3  -11.73   12.65
  -4   2   3    2.65    7.02
  -4  -2   2  484.91   33.72
  -4   2   2  461.08   33.95
  -4  -2   2  390.11   48.55
  -4   2   2  440.27   53.57
  -4   2   2  532.04   49.90
  -4   2   2  417.23   32.94
  -4  -2   1   61.49   12.37
  -4   2   1   56.16   11.11
  -4  -2   1   18.36   12.64
  -4   2   1   66.90   24.67
  -4   2   1   52.59   11.67
  -4   2   1   89.08   20.76
  -4  -2   0 1016.73   48.32
  -4   2   0  974.61   48.89
  -4  -2   0  948.63   75.82
  -4   2   0  853.60   74.49
  -4   2   0  900.38   64.52
  -4   2   0  893.70   48.30
  -4  -2   0 1012.92   49.62
  -4   2  -1  330.63   29.10
  -4  -2  -1  358.06   46.85
  -4   2  -1  345.97   40.93
  -4   2  -1  261.56   41.47
  -4  -2  -1  358.69   30.16
  -4   2  -1  351.37   30.84
  -4  -2  -1  348.75   29.17
  -4  -2  -2   59.36   21.08
  -4   2  -2   95.80   25.86
  -4  -2  -2   87.21   23.24
  -4   2  -2   96.45   21.70
  -4  -2  -2   85.82   15.05
  -4  -2  -2  109.44   16.99
  -4   2  -2   62.61   13.65
  -4  -2  -3   42.04   18.14
  -4   2  -3  -13.43   12.98
  -4  -2  -3   14.71   10.74
  -4   2  -3  -21.97   11.51
  -4  -2  -3   12.87    6.68
  -4  -2  -3    8.28    5.23
  -4   2  -3   14.19    8.14
  -4   2  -4  415.55   45.59
  -4  -2  -4  406.66   48.94
  -4   2  -4  352.78   47.87
  -4  -2  -4  360.55   45.23
  -4  -2  -4  436.66   34.49
  -4   2  -4  390.98   33.92
  -4  -2  -4  380.45   30.14
  -4  -2  -5  119.23   29.12
  -4   2  -5  131.07   28.51
  -4   2  -5  154.66   28.25
  -4  -2  -5  194.05   34.52
  -4  -2  -5  163.73   21.79
  -4  -2  -5  188.11   21.61
  -4   2  -5  141.12   20.79
  -4  -2  -6   35.95   16.37
  -4  -2  -6   21.23    9.36
  -4   2  -6   30.26   12.67
  -4  -2  -7   21.56    8.19
  -4   2  -7   29.37   10.42
  -4  -2  -8   26.45   10.54
  -4   2  -8   29.52   11.14
  -4  -2  -9   19.42    8.96
  -4   2  -9   31.01   12.74
  -4  -2 -10  150.03   21.65
  -4   2 -10  126.63   20.83
  -4  -2 -11  -11.50    8.78
  -4   2 -11    2.84    6.35
  -4  -2 -12   68.47   13.16
  -4  -2 -12   37.67   11.84
  -4   2 -12   39.98   11.31
  -4  -2 -13   33.66   10.95
  -4   2 -13   31.37   11.62
  -4  -2 -14   40.94   10.50
  -4   2 -14   41.28   11.94
   4  -2  14   53.17   11.83
  -4  -2 -15  322.76   24.58
  -4   2 -15  309.56   25.51
   4  -2  15  351.93   25.14
  -4  -2 -16  181.88   17.03
  -4   2 -16  190.40   18.01
   4  -2  16  203.60   17.50
  -4  -2 -17   62.51    8.62
  -4   2 -17   45.51    7.98
   4  -2  17   54.27    7.80
  -4   3  18   44.11    6.57
  -4  -3  17   42.63    7.82
  -4   3  17   26.63    6.72
  -4  -3  16   -0.24    4.44
  -4   3  16    0.16    5.92
  -4  -3  16    5.59    3.46
  -4  -3  15   94.80   14.89
  -4   3  15  110.49   15.47
  -4  -3  14   14.12    8.91
  -4   3  14    3.05    5.91
  -4  -3  13  213.72   20.10
  -4   3  13  194.44   22.46
  -4  -3  13  163.43   20.62
  -4  -3  12   44.54   11.89
  -4  -3  12   26.18    8.48
  -4   3  12   50.33   13.42
  -4  -3  11  169.41   20.36
  -4   3  11  151.24   20.68
  -4  -3  11  154.40   21.44
  -4  -3  10   83.49   16.13
  -4  -3  10   53.64   12.22
  -4   3  10   51.12   14.11
  -4  -3   9  219.52   22.77
  -4   3   9  197.34   23.77
  -4  -3   9  182.74   22.68
  -4  -3   8   40.51   11.37
  -4  -3   8   33.23   10.34
  -4   3   8   48.96   13.18
  -4  -3   8   59.86   13.56
  -4  -3   7  536.19   35.70
  -4   3   7  509.12   37.67
  -4  -3   7  593.81   38.61
  -4   3   7  503.94   36.00
  -4  -3   7  529.40   37.70
  -4  -3   6   75.39   15.29
  -4   3   6   54.97   19.44
  -4  -3   6   83.66   14.26
  -4   3   6   82.64   15.94
  -4  -3   6  103.43   16.37
  -4   3   6   78.29   15.00
  -4  -3   5  189.71   21.29
  -4   3   5  173.17   22.04
  -4   3   5  169.53   30.01
  -4  -3   5  212.00   35.71
  -4   3   5  193.66   36.13
  -4  -3   5  206.60   22.53
  -4   3   5  172.35   21.98
  -4  -3   5  165.25   21.08
  -4  -3   4   48.90   10.94
  -4   3   4   57.84   13.98
  -4  -3   4   36.86   13.91
  -4   3   4   82.00   24.65
  -4  -3   4   63.82   13.88
   4  -3  -4   72.69   12.98
  -4  -3   3 1641.29   60.51
  -4   3   3 1426.07   60.53
  -4  -3   3 1701.61  102.40
  -4   3   3 1496.61   99.67
  -4   3   3 1552.31   89.22
  -4  -3   3 1672.75   62.27
   4  -3  -3 1546.72   55.48
  -4  -3   2  134.79   17.95
  -4   3   2  114.21   18.36
  -4  -3   2  102.64   27.52
  -4  -3   2  123.58   17.62
  -4   3   2  118.60   25.46
  -4   3   1   18.32    7.43
  -4  -3   1    3.20    9.27
  -4  -3   1   16.50    8.06
  -4   3   1   30.45   14.23
  -4   3   0   95.21   16.51
  -4  -3   0   72.87   21.84
  -4  -3   0  113.24   15.96
  -4   3   0  108.26   23.75
  -4  -3   0  102.33   16.46
   4  -3   0  114.03   15.73
  -4  -3  -1  455.35   54.04
  -4   3  -1  490.15   50.81
  -4  -3  -1  535.78   36.82
  -4   3  -1  457.59   35.43
  -4  -3  -1  495.73   34.74
  -4  -3  -1  540.92   35.86
   4  -3   1  544.25   33.13
  -4   3  -2   -5.84   10.88
  -4  -3  -2   11.41    8.29
  -4   3  -2    4.99    9.22
  -4  -3  -2   24.82    9.22
  -4  -3  -2   23.90    9.15
  -4   3  -2   21.64   10.86
   4  -3   2    5.57    4.99
  -4  -3  -3   42.02   19.22
  -4   3  -3   66.17   21.61
  -4   3  -3   45.47   16.07
  -4  -3  -3   54.80   13.30
  -4  -3  -3   57.45   13.20
  -4   3  -3   45.08   12.03
   4  -3   3   54.85   11.03
  -4   3  -4  268.98   38.26
  -4  -3  -4  284.66   43.26
  -4   3  -4  265.29   41.12
  -4  -3  -4  223.07   25.20
  -4   3  -4  259.48   27.84
  -4  -3  -4  273.74   26.71
   4  -3   4  321.66   26.24
  -4  -3  -5  121.32   18.70
   4  -3   5  136.31   17.25
  -4  -3  -5  120.90   18.72
  -4   3  -5  104.99   18.50
  -4  -3  -6  108.71   16.80
  -4  -3  -6   91.30   15.68
  -4   3  -6   88.95   16.73
   4  -3   6  116.65   16.03
  -4  -3  -7   28.72   11.15
  -4   3  -7    9.43    5.87
  -4  -3  -8    6.12    6.84
  -4   3  -8    2.42    5.96
  -4  -3  -9  122.01   19.10
  -4   3  -9  107.84   18.96
  -4  -3 -10   43.70   12.33
  -4   3 -10   41.54   12.23
  -4  -3 -11   50.96   11.23
  -4  -3 -11   27.95   10.56
  -4   3 -11   40.15   12.19
  -4  -3 -12   42.39   10.54
  -4  -3 -12   30.07    9.80
  -4   3 -12   27.14    9.29
   4  -3  12   34.47   10.30
  -4  -3 -13  270.98   22.77
  -4  -3 -13  291.31   25.04
  -4   3 -13  274.18   25.87
   4  -3  13  269.83   24.43
  -4  -3 -14   38.03    9.47
  -4   3 -14   31.47    9.67
   4  -3  14   35.21    9.30
  -4  -3 -15   60.76   10.13
  -4   3 -15   69.63   11.40
   4  -3  15   59.12   10.40
  -4  -3 -16   44.00    7.51
  -4  -3 -16   27.12    5.73
  -4   3 -16   43.04    8.14
   4  -3  16   33.41    7.68
  -4  -3 -17   21.41    4.42
   4  -3  17   34.36    6.08
  -4   4  17   10.17    3.74
  -4  -4  16   35.49    8.13
  -4   4  16   44.07    7.82
  -4  -4  16   31.92    6.55
  -4   4  15  172.83   16.54
  -4  -4  15  181.77   17.76
  -4   4  14  158.88   17.90
  -4  -4  14  168.29   16.68
  -4  -4  14  163.75   18.84
  -4  -4  13  104.26   15.93
  -4   4  13  109.12   15.98
  -4  -4  13  110.45   15.26
  -4   4  12  169.81   20.36
  -4  -4  12  189.12   20.21
  -4  -4  12  181.39   21.16
  -4  -4  11   91.07   15.50
  -4   4  11  103.59   16.30
  -4  -4  11  111.55   17.32
   4  -4 -11  114.90   14.86
  -4   4  10  372.19   30.75
  -4  -4  10  411.30   31.57
   4  -4 -10  375.91   26.99
  -4  -4  10  383.62   31.26
  -4  -4   9    0.37    5.90
  -4  -4   9   -7.95    6.96
   4  -4  -9    7.58    5.61
  -4  -4   8   46.96   12.77
  -4   4   8   57.23   13.98
  -4  -4   8   67.99   14.09
   4  -4  -8   45.80    9.99
  -4   4   7  144.25   20.18
  -4  -4   7  147.99   20.46
  -4  -4   7  169.04   21.54
   4  -4  -7  158.78   18.17
  -4  -4   6  122.83   17.37
  -4   4   6  128.20   18.95
  -4  -4   6  136.01   18.93
   4  -4  -6  131.62   17.07
  -4  -4   5   30.44    8.45
  -4   4   5   53.20   13.05
  -4  -4   5   39.28   10.61
   4  -4  -5   54.18   11.65
  -4   4   4   22.30    9.96
  -4  -4   4   38.83   11.55
   4  -4  -4   33.09   10.40
  -4   4   3   53.17   12.21
  -4  -4   3   79.32   14.87
   4  -4  -3   66.31   12.65
  -4   4   2  367.47   30.29
  -4   4   2  404.93   46.46
  -4  -4   2  325.64   28.74
   4  -4  -2  342.71   27.65
  -4   4   1   80.75   14.78
  -4  -4   1  110.75   28.24
  -4  -4   1  108.96   16.84
  -4   4   1   79.02   15.43
  -4   4   1   61.55   18.92
  -4  -4   0  400.19   51.52
  -4   4   0  357.73   44.95
  -4   4   0  349.04   30.34
  -4  -4   0  389.81   31.06
   4  -4   0  358.65   28.00
  -4  -4  -1    0.72    4.92
  -4   4  -1    6.52    8.17
   4  -4   1   -0.21    5.66
  -4  -4  -1    1.62    8.17
  -4  -4  -2   26.85   10.20
  -4  -4  -2   54.09   13.20
  -4   4  -2   29.76    8.80
   4  -4   2   25.16   10.04
  -4  -4  -3   -2.33    7.33
  -4  -4  -3    1.47    5.69
  -4   4  -3   -1.52    6.45
   4  -4   3   10.09    7.42
  -4  -4  -4  343.14   30.02
  -4   4  -4  270.08   27.94
  -4  -4  -4  286.40   27.43
   4  -4   4  285.48   25.64
   4  -4   4  350.18   28.83
  -4  -4  -5   44.50   12.60
  -4  -4  -5   46.03   11.80
  -4   4  -5   41.27    9.92
   4  -4   5   41.22   10.29
   4  -4   5   36.70   10.59
  -4  -4  -6   53.80   12.27
  -4  -4  -6   69.92   14.29
  -4   4  -6   69.26   15.02
   4  -4   6   52.35   12.46
   4  -4   6   78.58   14.25
  -4  -4  -7  113.26   17.40
  -4   4  -7  114.41   17.92
   4  -4   7   98.70   15.72
   4  -4   7   96.17   15.97
  -4  -4  -8   89.94   16.18
  -4   4  -8  103.35   17.94
   4  -4   8   79.12   13.71
   4  -4   8   84.21   15.06
  -4  -4  -9  254.55   26.91
  -4  -4  -9  296.78   26.70
  -4   4  -9  293.74   28.26
   4  -4   9  302.46   25.54
   4  -4   9  259.70   25.46
  -4  -4 -10  533.97   37.07
  -4  -4 -10  544.98   33.12
  -4  -4 -10  600.13   37.43
  -4   4 -10  540.60   37.22
   4  -4  10  593.59   34.88
   4  -4  10  542.89   36.13
  -4  -4 -11  247.47   24.18
  -4  -4 -11  237.36   21.71
  -4  -4 -11  301.00   25.50
  -4   4 -11  240.68   24.15
   4  -4  11  271.09   22.82
   4  -4  11  231.71   23.64
  -4  -4 -12   63.91   12.25
  -4  -4 -12   90.01   13.52
  -4  -4 -12   52.52   10.66
  -4   4 -12   69.60   12.34
   4  -4  12   64.29   11.79
   4  -4  12   58.56   12.91
  -4  -4 -13   57.47   10.46
  -4  -4 -13   59.91   10.47
  -4  -4 -13   57.89   10.75
  -4   4 -13   58.74   11.06
   4  -4  13   69.66   12.51
  -4  -4 -14   18.47    6.57
  -4  -4 -14    3.26    4.86
  -4   4 -14    0.93    3.76
   4  -4  14   18.28    7.69
  -4  -4 -15   12.34    4.31
   4  -4  15   21.00    7.25
  -4  -4 -16   47.49    6.58
   4  -4  16   66.52    8.80
  -4  -5  16    4.18    2.79
  -4  -5  15    4.93    4.26
  -4   5  15   10.61    4.76
  -4  -5  15   -0.91    3.11
  -4  -5  14   30.77    6.97
  -4   5  14   36.69    7.30
  -4  -5  14   36.15    7.77
  -4   5  13  182.53   17.31
  -4  -5  13  182.53   18.01
  -4  -5  13  155.28   17.06
   4  -5 -13  162.75   14.44
  -4  -5  12  109.05   15.25
  -4   5  12  135.53   15.90
  -4  -5  12  134.71   16.77
   4  -5 -12  145.44   15.45
  -4  -5  11   10.40    6.87
  -4   5  11    4.71    4.99
  -4  -5  11    0.62    5.14
   4  -5 -11   10.00    6.82
  -4  -5  10   47.33   11.09
  -4   5  10   26.67    9.31
  -4  -5  10   38.90   11.23
   4  -5 -10   24.63    6.93
  -4   5   9  296.03   26.01
  -4  -5   9  334.33   28.45
  -4  -5   9  322.74   26.90
   4  -5  -9  301.07   25.08
  -4  -5   8   51.47   11.12
  -4   5   8   64.47   12.85
  -4  -5   8   53.93   12.24
   4  -5  -8   57.68   11.83
  -4  -5   7    5.55    5.14
  -4   5   7   -4.20    6.36
   4  -5  -7    8.86    7.06
  -4   5   6   42.65    9.77
  -4  -5   6   47.90   11.73
   4  -5  -6   59.97   12.32
  -4   5   5   89.54   15.91
  -4  -5   5   94.42   15.68
   4  -5  -5   78.86   13.83
  -4   5   4    1.70    4.79
  -4  -5   4  -14.12    8.29
   4  -5  -4   -2.61    6.75
  -4  -5   3   -6.86    8.20
   4  -5  -3   30.42    9.84
  -4  -5   2   -0.98    7.69
   4  -5  -2    8.51    4.43
  -4  -5   1   38.32   11.17
   4  -5  -1   39.13    9.56
  -4  -5   0    0.91    6.08
   4  -5   0    4.68    4.61
  -4  -5  -1  149.63   19.55
   4  -5   1  180.68   20.42
  -4  -5  -2   16.57    8.12
   4  -5   2   45.52   11.71
  -4  -5  -3  730.17   43.28
   4  -5   3  660.94   39.02
  -4  -5  -4  342.27   29.73
   4  -5   4  360.54   28.88
   4  -5   4  408.44   31.09
  -4  -5  -5   23.42   10.15
   4  -5   5   11.08    6.98
   4  -5   5   22.42    9.02
  -4  -5  -6  456.36   34.41
   4  -5   6  484.30   33.53
   4  -5   6  514.47   35.34
  -4  -5  -7  612.83   41.96
   4  -5   7  726.41   40.79
   4  -5   7  710.21   41.13
  -4  -5  -8  116.96   18.90
   4  -5   8  108.44   16.62
   4  -5   8   95.14   15.31
  -4  -5  -9  209.14   23.36
   4  -5   9  217.79   21.69
   4  -5   9  205.91   22.06
  -4  -5 -10   -1.80    6.97
   4  -5  10   -1.34    5.87
   4  -5  10    4.05    6.02
  -4  -5 -11  152.11   18.16
  -4  -5 -11  122.94   14.46
   4  -5  11  120.96   15.78
   4  -5  11  122.08   16.39
  -4  -5 -12    2.57    4.40
  -4  -5 -12    2.47    3.52
   4  -5  12   -1.45    5.26
   4  -5  12    5.97    5.87
  -4  -5 -13   63.61   10.00
  -4  -5 -13   59.04    8.93
   4  -5  13   45.97    8.41
   4  -5  13   61.82   10.76
  -4  -5 -14   30.69    5.97
  -4  -5 -14   37.64    6.65
   4  -5  14   46.08    9.12
  -4  -6  14   11.72    4.59
  -4  -6  13   -1.28    4.46
   4  -6 -13   -2.65    3.05
  -4  -6  12  562.32   30.62
   4  -6 -12  559.65   27.18
  -4  -6  11   17.28    4.43
  -4  -6  11   19.38    8.32
   4  -6 -11   21.71    7.04
  -4  -6  10   16.52    6.77
  -4  -6  10   11.12    6.62
   4  -6 -10    6.38    5.34
  -4  -6   9   87.06   14.77
   4  -6  -9  109.80   14.49
  -4  -6   8   11.54    8.07
   4  -6  -8    5.48    5.38
  -4  -6   7   38.47   11.96
   4  -6  -7   26.30    9.20
  -4  -6   6   18.81    9.52
   4  -6  -6   19.29    8.09
  -4  -6   5   34.31   10.68
   4  -6  -5   43.90   10.72
  -4  -6   4  328.12   29.01
   4  -6  -4  309.68   26.31
  -4  -6   3   72.96   15.26
   4  -6  -3   82.27   14.07
   4  -6  -3   77.65   13.80
  -4  -6   2   27.40   10.24
  -4  -6   2   25.90    9.28
   4  -6  -2   29.95    9.46
  -4  -6   1  128.29   19.11
  -4  -6   1  141.70   19.64
   4  -6  -1  130.88   17.74
  -4  -6   0  134.47   19.59
  -4  -6   0  162.36   20.33
   4  -6   0  145.77   18.36
  -4  -6  -1  103.73   17.85
  -4  -6  -1   86.43   15.28
   4  -6   1  112.67   16.44
  -4  -6  -2  159.39   22.30
  -4  -6  -2  168.44   21.34
   4  -6   2  175.72   20.17
  -4  -6  -3    9.10    7.61
  -4  -6  -3    8.82    5.41
   4  -6   3   16.65    5.76
  -4  -6  -4   43.94   12.35
  -4  -6  -4   34.47   10.87
   4  -6   4   20.52    8.07
  -4  -6  -5   -0.61    7.03
  -4  -6  -5   -0.58    7.21
   4  -6   5   12.94    6.91
   4  -6   5    3.41    5.57
  -4  -6  -6  242.78   26.98
  -4  -6  -6  266.22   25.63
   4  -6   6  258.57   24.19
   4  -6   6  306.96   25.66
  -4  -6  -7   20.98    9.66
   4  -6   7   36.76   10.47
   4  -6   7   38.73    9.80
  -4  -6  -8   30.74   10.26
   4  -6   8   41.48   10.53
   4  -6   8   41.32   10.81
  -4  -6  -9    4.31    6.22
   4  -6   9   14.37    7.15
   4  -6   9    2.32    5.40
  -4  -6 -10  569.80   33.77
   4  -6  10  580.73   32.43
   4  -6  10  578.35   32.53
  -4  -6 -11   18.48    6.75
   4  -6  11   26.13    7.30
   4  -6  11   26.09    8.01
  -4  -6 -12   13.94    6.01
   4  -6  12   18.58    6.18
  -4  -6 -13   -4.15    3.13
   4  -6  13   -2.05    3.24
  -4  -7  13   39.72    6.56
   4  -7 -13   60.82    7.20
   4  -7 -13   48.79    6.03
  -4  -7  12   26.71    6.67
   4  -7 -12   20.13    4.92
  -4  -7  11  136.09   14.63
   4  -7 -11  134.41   13.04
  -4  -7  10    7.58    5.71
   4  -7 -10    1.57    3.86
  -4  -7   9   64.28   12.06
   4  -7  -9   44.44    8.98
  -4  -7   8    1.80    5.93
   4  -7  -8    5.99    5.21
  -4  -7   7   61.69   11.95
   4  -7  -7   66.52   11.89
   4  -7  -7   78.96   12.59
  -4  -7   6  275.33   24.67
   4  -7  -6  289.36   23.38
   4  -7  -6  295.02   24.06
  -4  -7   5  110.47   16.85
   4  -7  -5  122.54   15.88
   4  -7  -5  110.44   15.62
  -4  -7   4  279.28   25.68
   4  -7  -4  289.46   24.65
   4  -7  -4  305.39   25.42
  -4  -7   3   20.68    8.00
   4  -7  -3   39.18    9.84
  -4  -7   2  442.22   31.97
   4  -7  -2  460.15   31.05
  -4  -7   1  108.71   15.56
  -4  -7   1  121.05   17.31
   4  -7  -1  123.64   16.76
  -4  -7   0   27.49    9.40
  -4  -7   0   21.24    8.70
   4  -7   0   26.62    9.16
  -4  -7  -1  151.31   19.20
  -4  -7  -1  147.23   18.67
   4  -7   1  143.30   17.89
  -4  -7  -2    8.77    7.52
  -4  -7  -2   23.05    9.12
   4  -7   2   13.79    8.67
  -4  -7  -3  143.76   19.96
  -4  -7  -3  121.73   16.96
   4  -7   3  123.09   16.72
  -4  -7  -4   21.01    9.28
  -4  -7  -4   17.53    8.35
   4  -7   4   17.08    8.14
  -4  -7  -5   15.69    8.73
  -4  -7  -5   10.00    6.81
   4  -7   5   12.60    7.46
  -4  -7  -6    3.88    5.92
   4  -7   6    2.13    5.10
  -4  -7  -7  118.19   16.23
   4  -7   7  138.94   16.64
  -4  -7  -8    9.65    6.57
   4  -7   8   16.54    8.44
  -4  -7  -9   85.27   12.89
   4  -7   9   88.53   12.66
  -4  -7 -10    9.42    5.51
   4  -7  10   11.19    5.67
  -4  -7 -11   93.51   11.15
   4  -7  11   99.54   11.35
  -4  -7 -12    7.95    3.62
   4  -7  12    9.25    4.02
  -4  -8  11   47.38    6.84
   4  -8 -11  107.64    9.25
  -4  -8  10  191.20   15.05
   4  -8 -10  238.77   15.36
  -4  -8   9  182.33   15.87
   4  -8  -9  189.72   14.80
  -4  -8   8   41.89    8.71
   4  -8  -8   29.08    6.62
  -4  -8   7    4.74    4.26
   4  -8  -7    7.22    4.59
  -4  -8   6   36.28    8.68
   4  -8  -6   38.52    8.25
  -4  -8   5   92.00   13.71
   4  -8  -5   94.72   12.63
  -4  -8   4  264.39   22.36
   4  -8  -4  253.49   20.77
  -4  -8   3   14.46    6.52
   4  -8  -3   16.93    8.00
  -4  -8   2   35.04    9.84
   4  -8  -2   63.98   10.65
  -4  -8   1   17.33    7.14
   4  -8  -1   29.05    8.63
  -4  -8   0  118.11   15.70
   4  -8   0  112.15   15.09
  -4  -8  -1   69.03   12.05
  -4  -8  -1   76.66   13.79
   4  -8   1   85.04   13.27
  -4  -8  -2   54.97   10.50
  -4  -8  -2   74.39   13.06
   4  -8   2   81.36   12.55
  -4  -8  -3   84.94   13.20
  -4  -8  -3   72.56   12.45
   4  -8   3   83.28   12.85
  -4  -8  -4   11.64    6.14
  -4  -8  -4   13.78    7.05
   4  -8   4   29.38    9.11
  -4  -8  -5  -10.81    6.51
   4  -8   5   -1.48    4.63
  -4  -8  -6   10.51    5.11
   4  -8   6   10.12    6.08
  -4  -8  -7   13.30    5.95
   4  -8   7   16.54    6.36
  -4  -8  -8   77.59   10.94
   4  -8   8   78.18   10.70
  -4  -8  -9   15.50    5.81
   4  -8   9    4.69    3.92
  -4  -8 -10   11.00    3.80
   4  -8  10   24.13    5.74
  -4  -9   8    4.47    3.36
   4  -9  -8   14.39    3.80
  -4  -9   7   52.68    8.00
   4  -9  -7  124.43   10.41
   4  -9  -6   15.80    4.48
  -4  -9   6   12.39    4.87
   4  -9  -6   16.99    4.40
  -4  -9   5    5.87    4.91
   4  -9  -5   10.63    4.42
  -4  -9   4   15.96    6.10
   4  -9  -4   14.47    5.24
  -4  -9   3  196.78   16.92
   4  -9  -3  256.88   17.93
  -4  -9   2    6.77    5.44
   4  -9  -2    8.26    4.71
  -4  -9   1   62.92   10.06
   4  -9  -1   79.07   10.63
  -4  -9   0    7.45    6.10
   4  -9   0    3.34    4.29
  -4  -9  -1  151.72   14.96
   4  -9   1  152.71   14.60
  -4  -9  -2   55.92    9.28
   4  -9   2   67.49    9.87
  -4  -9  -3    7.02    3.66
   4  -9   3   40.69    7.81
  -4  -9  -4    1.09    2.91
   4  -9   4    5.15    4.23
   4  -9   5   93.76    9.70
   4  -9   5  102.88   11.19
  -4  -9  -6   26.92    5.78
   4  -9   6   69.89    8.60
  -4  -9  -7   13.98    3.78
   4  -9   7   62.18    7.55
  -5   0  15   -3.34    3.58
  -5   0  14   20.62    6.16
  -5   0  13    3.20    5.22
  -5   0  12   23.64    6.88
  -5   0  12   24.34    8.28
  -5   0  11    0.59    6.03
  -5   0  11    1.83    5.70
  -5   0  10  447.69   31.25
  -5   0  10  477.42   31.79
  -5   0   9   11.65    8.80
  -5   0   9   -4.79    6.09
  -5   0   8   14.48    6.42
  -5   0   8   18.71    9.82
  -5   0   7   -4.36    6.93
  -5   0   7    8.38    8.07
  -5   0   6  540.18   36.98
  -5   0   6  563.43   38.21
  -5   0   5   12.52    9.29
  -5   0   5   -2.58    8.34
  -5   0   4  146.23   20.22
  -5   0   4  169.85   21.88
  -5   0   3    5.26    7.40
  -5   0   3   11.40    8.23
  -5   0   2   36.98   11.92
  -5   0   1    6.34    7.53
  -5   0   1    3.54    6.75
  -5   0   0  778.76   47.24
  -5   0   0  779.22   46.17
  -5   0  -1    1.76    7.13
  -5   0  -2   14.11    6.69
  -5   0  -3   -7.77    8.80
  -5   0  -4  270.38   28.21
  -5   0  -5    5.65    7.59
  -5   0  -6   77.53   16.25
  -5   0  -7    1.12    7.92
  -5   0  -8  202.06   23.88
  -5   0  -9   -2.23    6.89
  -5   0 -10  100.65   16.66
  -5   0 -11   -4.26    5.86
  -5   0 -12  139.65   16.78
  -5   0 -13   -1.08    4.34
  -5   0 -14   19.21    4.91
   5   0  14   14.97    4.66
  -5  -1  15   13.42    4.30
  -5   1  15   16.95    5.27
  -5  -1  14    2.57    3.25
  -5   1  14    8.95    4.39
  -5  -1  14   -0.68    2.29
  -5  -1  13   94.52   12.03
  -5   1  13  106.96   13.80
  -5  -1  13   83.94   10.86
  -5  -1  12   24.66    7.13
  -5   1  12   25.04    8.48
  -5  -1  12   45.75   10.44
  -5  -1  11    3.21    4.78
  -5   1  11   10.99    7.69
  -5  -1  11   23.96    8.20
  -5  -1  10   50.63   11.30
  -5   1  10   50.04   12.21
  -5   1  10   52.83   11.73
  -5  -1  10   59.21   12.80
  -5  -1   9  211.77   22.36
  -5   1   9  218.40   23.34
  -5   1   9  230.56   22.96
  -5  -1   9  223.43   23.32
  -5  -1   8  114.30   17.26
  -5   1   8  133.61   18.50
  -5   1   8  136.87   18.93
  -5  -1   8  128.11   19.08
  -5  -1   7  362.10   29.03
  -5   1   7  335.31   29.04
  -5   1   7  363.49   29.97
  -5  -1   7  342.19   29.80
  -5  -1   6    5.82    6.05
  -5   1   6    9.52    7.29
  -5   1   6    2.49    5.74
  -5  -1   6    5.28    8.52
  -5  -1   5   13.49    7.71
  -5   1   5   12.91    8.79
  -5   1   5    5.63    7.25
  -5  -1   5   15.82    7.96
  -5  -1   4  158.79   20.29
  -5   1   4  138.01   19.75
  -5  -1   4  157.18   21.09
  -5   1   4  129.10   19.66
  -5  -1   3  251.98   25.03
  -5   1   3  270.06   26.69
  -5   1   3  281.64   27.89
  -5  -1   3  261.04   26.81
  -5   1   2   10.88    7.91
  -5   1   2    4.75    6.86
  -5  -1   2   -8.26    7.78
  -5  -1   1   26.11    8.85
  -5  -1   1   29.77   11.38
  -5   1   1   19.85    8.71
  -5  -1   0  117.49   18.26
  -5  -1   0   83.73   16.13
  -5   1   0  116.34   19.14
  -5  -1  -1  624.20   42.06
  -5   1  -1  636.56   43.33
  -5  -1  -1  644.29   40.81
  -5  -1  -2  165.42   22.15
  -5   1  -2  184.02   23.43
  -5  -1  -3  163.72   22.13
  -5   1  -3  147.11   20.83
  -5  -1  -4    8.17    7.48
  -5   1  -4   -6.13    8.10
  -5  -1  -5   14.67    9.10
  -5   1  -5   20.22    9.47
  -5  -1  -6   23.86   10.75
  -5   1  -6   12.53    9.13
  -5  -1  -7  212.82   24.22
  -5   1  -7  229.80   26.15
  -5  -1  -8   -1.71    8.49
  -5   1  -8   12.98    9.56
  -5  -1  -9   76.19   14.50
  -5   1  -9   64.19   13.88
  -5  -1 -10   68.59   13.94
  -5   1 -10   79.88   14.48
  -5  -1 -11   32.68    7.81
  -5  -1 -11   55.59   10.81
  -5   1 -11   44.61   11.38
  -5  -1 -12    6.26    5.81
  -5   1 -12   12.96    7.49
  -5  -1 -13  276.29   20.06
  -5   1 -13  283.92   20.74
   5  -1  13  300.30   19.76
  -5  -1 -14   17.95    4.61
  -5   1 -14   26.74    6.28
   5  -1  14   21.23    4.74
   5   1  14   27.94    5.97
  -5   2  15   40.86    6.60
  -5   2  14    0.61    3.89
  -5  -2  14    4.34    2.95
  -5  -2  13   31.09    7.10
  -5   2  13   39.59    8.86
  -5  -2  13   43.84    8.21
  -5  -2  12   97.74   12.44
  -5   2  12   84.01   12.51
  -5  -2  12  118.17   14.39
  -5  -2  11   25.84    8.01
  -5   2  11   24.98    8.63
  -5  -2  11   22.58    7.79
  -5  -2  10  264.03   22.00
  -5   2  10  234.72   23.34
  -5  -2  10  250.75   23.61
  -5  -2   9    7.12    5.64
  -5   2   9    2.39    7.90
  -5  -2   9    6.91    7.27
  -5  -2   8   54.27   11.10
  -5   2   8   29.02    9.42
  -5  -2   8   34.92   11.01
  -5  -2   7   57.47   12.73
  -5   2   7   50.26   11.92
  -5  -2   7   48.64   12.83
  -5  -2   6  153.20   18.38
  -5   2   6  172.26   20.93
  -5  -2   6  191.36   22.83
  -5  -2   5   10.67    7.37
  -5   2   5    8.86    7.46
  -5  -2   5    7.00    8.14
  -5   2   4   15.83    8.17
  -5  -2   4    1.32    7.91
  -5   2   3   47.91   13.30
  -5  -2   3   24.47   11.02
  -5  -2   2   45.29   11.89
  -5  -2   2   55.99   13.38
  -5   2   2   46.52   12.81
  -5  -2   1  227.79   24.72
  -5   2   1  178.68   22.87
  -5  -2   1  182.19   22.04
  -5  -2   0  322.35   29.46
  -5   2   0  319.70   29.97
  -5  -2   0  302.67   27.86
  -5  -2  -1   32.70    9.83
  -5  -2  -1   10.37    8.73
  -5   2  -1   19.30    7.54
  -5  -2  -2   10.09    6.71
  -5  -2  -2   10.78    6.17
  -5   2  -2   10.10    8.00
  -5  -2  -3   13.77    6.90
  -5   2  -3   18.44    9.13
  -5  -2  -4   15.44    9.33
  -5   2  -4   16.94    8.57
  -5  -2  -5   46.06   12.10
  -5   2  -5   44.68   12.84
  -5  -2  -6  220.48   24.26
  -5   2  -6  240.22   26.90
  -5  -2  -7    7.24    7.71
  -5   2  -7   -3.44    8.07
  -5  -2  -8   23.49    9.27
  -5   2  -8   27.29   10.42
  -5  -2  -9  291.46   25.88
  -5   2  -9  291.10   26.68
  -5  -2 -10  283.15   23.26
  -5  -2 -10  338.71   26.30
  -5   2 -10  320.80   26.87
  -5  -2 -11   86.30   11.61
  -5  -2 -11  128.32   15.48
  -5   2 -11  134.75   16.87
   5  -2  11  124.57   14.67
  -5  -2 -12    3.16    4.36
  -5   2 -12    9.24    5.95
   5  -2  12    6.61    4.88
  -5  -2 -13    7.37    3.79
   5  -2  13   17.03    5.52
   5  -2  14  140.11   11.15
  -5   3  14   -1.53    3.12
  -5  -3  14    4.30    2.99
  -5   3  13  219.49   17.11
  -5  -3  13  224.57   16.65
  -5   3  12   24.61    6.29
  -5  -3  12   27.16    7.67
  -5   3  11   35.44    9.94
  -5  -3  11   34.72    9.30
  -5   3  10   15.87    7.02
  -5  -3  10   13.07    7.87
  -5  -3   9  502.24   28.32
  -5   3   9  511.79   32.72
  -5  -3   9  505.12   33.19
  -5  -3   8    5.01    6.67
  -5   3   8   -5.93    6.69
  -5  -3   8   -2.68    5.85
  -5   3   7    8.34    6.07
  -5  -3   7    5.59    5.86
  -5   3   6   24.55    9.91
  -5  -3   6   25.94   11.24
  -5   3   5   97.29   16.49
  -5  -3   5  134.11   19.19
  -5   3   4   -3.78    6.14
  -5  -3   4   10.19    8.34
  -5  -3   4   12.96    7.66
   5  -3  -4    2.01    4.25
  -5  -3   3   13.00    7.78
  -5  -3   3   15.10    8.51
  -5   3   3    9.02    6.77
   5  -3  -3    7.95    4.35
  -5  -3   2   69.20   13.63
  -5  -3   2   84.59   15.57
  -5   3   2   81.32   15.34
  -5  -3   1  104.01   16.76
  -5  -3   1  103.42   16.63
  -5   3   1   96.14   16.73
  -5  -3   0   13.55    7.08
  -5  -3   0   14.32    7.30
  -5   3   0   -2.28    6.28
  -5  -3  -1   26.00    9.00
  -5  -3  -1   25.49    8.47
  -5   3  -1   18.18    9.38
  -5  -3  -2   52.14   10.87
  -5  -3  -2   45.93   11.34
  -5   3  -2   53.77   12.99
  -5  -3  -3  491.65   35.04
  -5   3  -3  512.98   36.83
  -5  -3  -4   20.35    7.08
  -5   3  -4   32.23   11.59
  -5  -3  -5   17.77    7.37
  -5   3  -5    7.89    6.21
   5  -3   5   24.52    8.06
  -5  -3  -6    5.64    5.96
  -5   3  -6   17.72   10.78
   5  -3   6   10.79    7.39
  -5  -3  -7   89.97   14.30
  -5   3  -7  118.12   17.33
   5  -3   7  132.94   16.26
  -5  -3  -8   12.87    6.83
  -5   3  -8   14.22    8.71
   5  -3   8   11.45    5.39
  -5  -3  -9   31.46   10.10
  -5  -3  -9   26.60    7.84
  -5   3  -9   28.85    9.05
   5  -3   9   29.90    8.45
  -5  -3 -10    0.98    5.08
  -5  -3 -10    4.11    3.78
   5  -3  10   -5.41    5.83
  -5  -3 -11  111.43   12.72
  -5   3 -11  137.15   15.24
   5  -3  11  129.10   14.06
  -5  -3 -12   -1.30    2.42
  -5  -3 -12    1.98    3.06
  -5   3 -12   -0.92    3.13
   5  -3  12    1.33    3.68
   5  -3  13  222.83   14.75
  -5   4  13   20.07    4.60
  -5  -4  13   12.06    4.83
  -5   4  12   71.64    9.73
  -5  -4  12   96.75   11.65
  -5   4  11   -0.83    4.77
  -5  -4  11    1.79    5.66
  -5   4  10  114.33   14.09
  -5  -4  10  118.10   14.70
  -5   4   9   36.35    8.90
  -5  -4   9   48.70   11.06
  -5   4   8   42.28    9.36
  -5  -4   8   50.67   11.64
  -5   4   7  140.18   16.98
  -5  -4   7  163.15   17.29
  -5   4   7  156.21   17.98
  -5  -4   7  149.47   19.00
  -5   4   6    3.37    6.42
  -5  -4   6   12.53    8.57
  -5  -4   6    3.98    4.29
  -5   4   6   11.72    6.82
   5  -4  -6    7.21    5.49
  -5   4   5    9.14    7.27
  -5  -4   5   -0.76    5.50
  -5  -4   5   -2.62    5.46
  -5   4   5    9.09    6.08
   5  -4  -5    6.89    4.41
  -5  -4   4   20.68    8.94
  -5  -4   4   21.29    7.94
  -5   4   4   39.30   10.40
   5  -4  -4   19.82    7.03
  -5  -4   3  -11.39    8.69
  -5  -4   3   17.97    8.10
  -5   4   3    4.84    6.41
   5  -4  -3    4.11    6.36
  -5  -4   2  172.47   19.36
  -5   4   2  171.74   20.23
  -5  -4   2  178.56   18.78
  -5  -4   2  167.55   19.56
   5  -4  -2  169.29   17.33
  -5  -4   1   14.48    7.92
  -5  -4   1    0.77    5.17
  -5  -4   1    4.87    4.85
  -5   4   1   -1.00    6.97
   5  -4  -1   -0.22    4.17
  -5  -4   0  291.36   25.15
  -5   4   0  296.58   26.45
  -5  -4   0  316.44   25.05
  -5  -4   0  267.78   23.23
   5  -4   0  283.08   22.52
  -5  -4  -1   89.83   13.96
  -5  -4  -1   86.76   14.22
  -5   4  -1  112.45   17.10
   5  -4   1  101.94   13.75
  -5  -4  -2   48.23   11.21
  -5  -4  -2   84.43   13.95
  -5   4  -2   59.45   12.85
   5  -4   2   62.47   10.72
  -5  -4  -3  171.19   19.29
  -5   4  -3  186.57   20.82
  -5  -4  -4  263.88   23.50
  -5   4  -4  227.13   23.04
  -5  -4  -5  205.83   20.43
  -5   4  -5  195.36   20.94
  -5  -4  -6   75.99   12.26
  -5   4  -6   88.69   14.10
   5  -4   6   93.42   13.12
  -5  -4  -7   62.48   13.37
  -5  -4  -7   55.95   10.69
  -5   4  -7   77.81   13.05
   5  -4   7   80.26   11.72
  -5  -4  -8   32.61   10.06
  -5  -4  -8   10.28    4.64
  -5   4  -8   16.50    6.97
   5  -4   8   29.51    7.41
  -5  -4  -9    2.51    5.09
  -5   4  -9    0.76    5.43
   5  -4   9   -0.95    3.95
  -5  -4 -10  134.79   14.44
  -5   4 -10  144.59   13.28
   5  -4  10  165.40   15.06
  -5  -4 -11   10.18    4.18
   5  -4  11   21.73    5.93
   5  -4  12    8.12    3.89
  -5  -5  12    5.09    3.80
   5  -5 -12    1.40    2.32
  -5  -5  11   90.08   11.10
   5  -5 -11   88.30    9.51
  -5  -5  10    5.77    5.51
   5  -5 -10   -1.00    3.14
  -5  -5   9   13.71    6.28
   5  -5  -9   25.76    6.70
  -5  -5   8   14.92    7.31
   5  -5  -8   19.82    6.62
  -5  -5   7  143.82   14.66
  -5  -5   7  129.34   16.18
   5  -5  -7  158.26   15.52
  -5  -5   6   78.78   11.39
  -5  -5   6   63.81   11.38
   5  -5  -6   68.38   10.71
  -5  -5   5   16.10    6.75
  -5  -5   5    6.28    5.76
   5  -5  -5   11.68    6.48
  -5  -5   4  250.60   21.03
  -5  -5   4  198.17   20.28
   5  -5  -4  256.65   20.69
  -5  -5   3  242.31   21.37
  -5  -5   3  241.33   21.65
   5  -5  -3  256.02   20.59
  -5  -5   2  186.23   18.77
  -5  -5   2  174.00   18.02
   5  -5  -2  198.31   18.66
  -5  -5   1   26.61    7.97
  -5  -5   1   19.76    5.84
   5  -5  -1   13.01    6.05
  -5  -5   0   98.13   14.59
   5  -5   0   95.14   13.14
  -5  -5  -1  483.35   30.05
   5  -5   1  504.05   28.83
  -5  -5  -2   11.45    5.86
   5  -5   2   22.70    7.41
  -5  -5  -3  221.77   23.46
   5  -5   3  289.95   21.56
  -5  -5  -4   26.37    9.23
   5  -5   4   37.17    8.18
  -5  -5  -5   66.17   12.74
   5  -5   5   88.25   11.62
  -5  -5  -6   29.96    9.07
   5  -5   6   16.24    5.44
  -5  -5  -7   48.87   10.14
   5  -5   7   56.50    8.87
  -5  -5  -8    4.74    5.12
   5  -5   8    7.14    3.98
  -5  -5  -9   13.68    6.08
   5  -5   9   18.15    5.54
  -5  -5 -10   14.56    5.60
  -5  -6  10  193.25   13.92
   5  -6 -10  208.06   13.10
  -5  -6   9   44.03    7.93
   5  -6  -9   50.59    7.56
  -5  -6   8    7.55    3.07
  -5  -6   8    2.74    4.66
   5  -6  -8   11.61    5.19
  -5  -6   7   57.14    8.56
  -5  -6   7   54.69    9.30
   5  -6  -7   71.15    9.32
  -5  -6   6   32.26    7.50
  -5  -6   6   28.69    7.52
   5  -6  -6   38.92    8.23
  -5  -6   5   93.29   12.18
   5  -6  -5  103.11   12.37
  -5  -6   5   93.40   12.03
  -5  -6   4   70.39   11.39
  -5  -6   4   63.02   10.27
   5  -6  -4   72.20   11.16
  -5  -6   3    2.10    4.35
  -5  -6   3    3.24    3.36
   5  -6  -3    3.96    3.97
  -5  -6   2   63.66   10.82
   5  -6  -2   44.29    9.00
  -5  -6   1   11.96    6.13
  -5  -6   1    9.59    5.43
   5  -6  -1   15.19    6.31
  -5  -6   0  162.03   17.23
  -5  -6   0  217.77   19.23
   5  -6   0  225.78   18.96
  -5  -6  -1   28.21    8.37
  -5  -6  -1   40.47    9.16
   5  -6   1   50.06    9.50
  -5  -6  -2   73.65   12.69
  -5  -6  -2   87.25   12.50
   5  -6   2   98.82   12.44
  -5  -6  -3    1.96    4.47
   5  -6   3   11.05    5.37
  -5  -6  -4  411.38   27.16
   5  -6   4  477.40   25.01
  -5  -6  -5   -3.34    5.01
   5  -6   5    1.87    3.69
  -5  -6  -6    5.53    5.06
   5  -6   6    1.13    3.74
  -5  -6  -7   25.63    6.94
   5  -6   7   31.51    5.49
  -5  -6  -8   36.45    7.51
  -5  -6  -9    7.82    3.33
   5  -7  -8   75.01    7.58
   5  -7  -7   99.22    9.46
  -5  -7   6   -7.65    3.59
   5  -7  -6    3.85    3.21
  -5  -7   5   13.14    4.58
   5  -7  -5    5.18    3.69
  -5  -7   4    6.34    4.61
   5  -7  -4    7.26    3.64
  -5  -7   3   55.53    8.55
   5  -7  -3   61.91    8.98
  -5  -7   2    2.75    4.59
   5  -7  -2    2.53    3.48
  -5  -7   1   38.56    7.67
   5  -7  -1   33.12    7.04
  -5  -7   0   37.99    7.43
   5  -7   0   51.82    8.42
  -5  -7  -1   83.16   10.36
   5  -7   1   87.60   10.44
  -5  -7  -2   16.74    5.40
   5  -7   2   39.11    7.48
  -5  -7  -3   35.57    7.08
   5  -7   3  109.26   11.14
  -5  -7  -4   58.85    8.73
   5  -7   4  160.95   12.87
  -5  -7  -5   11.76    4.51
   5  -7   5   36.84    6.16
  -5  -7  -6    5.62    3.09
  -5  -7  -7    3.73    2.89
   5  -8  -3    4.85    2.41
   5  -8  -2   42.19    5.74
   5  -8  -1   52.28    6.51
   5  -8   0    7.43    3.33
  -6   0  10   59.77    7.65
  -6   0   9   10.68    4.82
  -6   0   8    4.28    4.21
  -6   0   7   -0.07    3.94
  -6   0   6  428.28   26.67
  -6   0   5    5.08    5.44
  -6   0   4    4.87    5.49
  -6   0   3    4.58    5.76
  -6   0   2   33.00    9.34
  -6   0   1   -4.13    6.16
  -6   0   0   28.52    9.57
  -6   0  -1    0.54    6.08
  -6   0  -2  211.20   20.15
  -6   0  -3    3.49    6.19
  -6   0  -4  139.10   15.99
  -6   0  -5    0.27    3.99
  -6   0  -6  130.96   14.10
  -6   0  -7   -1.33    3.37
  -6   0  -8   -8.16    4.01
  -6  -1   9  122.21   11.74
  -6   1   9  122.93   11.74
  -6  -1   8   12.10    4.76
  -6   1   8   13.43    5.36
  -6  -1   7   38.78    7.99
  -6   1   7   44.83    9.02
  -6  -1   6   72.68   11.31
  -6   1   6   60.89   10.36
  -6  -1   5   72.56   11.56
  -6   1   5   75.25   12.28
  -6  -1   4   31.43    7.56
  -6   1   4   37.38    9.85
  -6  -1   3  108.50   14.16
  -6   1   3  107.85   14.26
  -6  -1   2   10.69    7.01
  -6   1   2    6.29    5.90
  -6  -1   1    7.12    5.00
  -6   1   1    7.48    4.88
  -6  -1   0   31.86    8.84
  -6   1   0   27.32    8.65
  -6  -1  -1   41.47    9.31
  -6   1  -1   59.62   11.31
  -6  -1  -2    8.03    6.19
  -6   1  -2    6.26    5.92
  -6  -1  -3  429.77   27.29
  -6   1  -3  382.09   26.20
  -6  -1  -4   52.68   10.20
  -6   1  -4   65.68   11.26
  -6  -1  -5    3.21    4.83
  -6   1  -5    1.94    4.81
  -6  -1  -6    2.06    4.59
  -6   1  -6    3.93    4.75
  -6  -1  -7  203.69   15.76
  -6   1  -7  215.42   16.69
  -6  -1  -8    3.34    2.61
  -6   1  -8   11.54    4.30
  -6  -2   8   19.75    5.57
  -6   2   8   30.72    6.20
  -6  -2   7   43.07    7.42
  -6   2   7   46.80    7.86
  -6  -2   6   88.77   11.13
  -6   2   6  104.45   12.25
  -6  -2   5   -4.90    4.58
  -6   2   5    7.91    5.23
  -6  -2   4   13.16    6.10
  -6   2   4   14.49    6.74
  -6  -2   3    7.29    5.05
  -6   2   3    1.94    4.45
  -6  -2   2    5.82    4.63
  -6   2   2    3.66    5.96
  -6  -2   1   62.16   10.63
  -6   2   1   76.44   12.09
  -6  -2   0  172.56   17.25
  -6   2   0  144.69   16.54
  -6  -2  -1   45.92    9.42
  -6   2  -1   30.97    8.28
  -6  -2  -2    0.82    3.95
  -6   2  -2   11.62    6.39
  -6  -2  -3  107.85   12.91
  -6   2  -3  113.86   13.96
  -6  -2  -4  261.87   19.15
  -6   2  -4  299.47   21.46
  -6  -2  -5   14.41    6.10
  -6   2  -5    6.18    5.02
  -6  -2  -6   19.78    6.01
  -6  -2  -6   31.16    6.49
  -6   2  -6   24.53    6.25
  -6  -2  -7    1.76    3.19
  -6   2  -7   -2.29    3.74
  -6   3   6   -3.36    3.02
  -6  -3   5    8.17    3.95
  -6   3   5    2.82    3.36
  -6  -3   4    6.29    3.84
  -6   3   4    7.84    4.80
  -6  -3   3  156.31   13.64
  -6   3   3  187.44   16.08
  -6  -3   2    0.56    3.30
  -6   3   2    0.85    3.84
  -6  -3   1   53.98    8.75
  -6   3   1   48.25    8.78
  -6  -3   0    7.27    4.07
  -6   3   0    8.97    5.72
  -6  -3  -1   54.23    8.56
  -6   3  -1   44.23    8.18
  -6  -3  -2    6.59    3.08
  -6   3  -2    0.95    5.01
  -6  -3  -3   80.93    9.74
  -6   3  -3   88.13   10.51
  -6  -3  -4   10.01    4.71
  -6  -3  -4   20.22    5.27
  -6   3  -4   24.75    5.71
  -6  -3  -5   30.78    6.87
  -6  -3  -6   15.02    4.65
  -6  -4   1   -5.15    3.17
  -6  -4   0   54.74    8.17
  -6  -4  -1    5.02    2.72
  -6  -4  -2    6.42    2.97
  -6  -4  -3   11.78    4.28
  -6  -4  -4   57.25    7.87
  -6  -4  -5   -0.61    2.22
   0   0   0    0.00    0.00
TITL exp_399_CoNO3_4A_Bo in P2(1)/c
REM P2(1)/c (#14 in standard setting)
CELL 1.54184   5.195003  10.034654  18.908977  90.0000  91.8924  90.0000
ZERR    4.00   0.000181   0.000304   0.000625   0.0000   0.0031   0.0000
LATT  1
SYMM -x, y+1/2,-z+1/2
SFAC C H N O
UNIT 44.00 40.00 4.00 4.00
TREF
HKLF 4
END
_computing_structure_solution     'SHELXT 2018/2 (Sheldrick, 2018)'
_computing_structure_solution     'SHELXT 2018/2 (Sheldrick, 2018)'
;
_shelx_hkl_checksum     29067
_shelx_res_file
;
TITL exp_399_cono3_4a_bo_a.res in P2(1)/c
    exp_399_cono3_4a_bo.res
    created by SHELXL-2016/6 at 14:55:27 on 28-Nov-2024
REM Old TITL exp_399_cono3_4a_bo_a.res in Pc
REM SHELXT solution in P2(1)/c: R1 0.201, Rweak 0.018, Alpha 0.032
REM <I/s> 0.693 for 127 systematic absences, Orientation as input
REM Formula found by SHELXT: C18 N1 O6 Co
CELL 1.54184 5.195 10.0347 18.909 90 91.892 90
ZERR 2 0.0002 0.0003 0.0006 0 0.003 0
LATT 1
SYMM -X,0.5+Y,0.5-Z
SFAC C H Co N O S
UNIT 20 36 2 8 16 8
EQIV $1 +X,1.5-Y,0.5+Z
EQIV $2 2-X,1-Y,1-Z
DFIX 0.88 O3 H3b
L.S. 4 0 0
PLAN  1
HTAB O4 N2_$1
HTAB C4 S1
HTAB O4 O1_$2
HTAB O3 O2
HTAB O3 N1_$1
CONF
BOND
list 4
MORE -1
BOND $H
fmap 2 53
acta
OMIT -3 10 9
OMIT -1 11 11
REM <olex2.extras>
REM <HklSrc "%.\\exp_399_CoNO3_4A_Bo.hkl">
REM </olex2.extras>
WGHT    0.042300    0.253100
EXTI    0.009968
FVAR       0.72483
CO1   3    0.500000    0.500000    0.500000    10.50000    0.02185    0.02329 =
         0.02218   -0.00019   -0.00071    0.00377
S2    6    0.934443    0.672626    0.234363    11.00000    0.04053    0.03681 =
         0.03161    0.00568    0.00253   -0.00942
S1    6    0.516297    0.465823    0.192318    11.00000    0.04297    0.03232 =
         0.03009    0.00962   -0.00319   -0.00586
O1    5    0.729844    0.497065    0.411515    11.00000    0.02981    0.03480 =
         0.02593    0.00371    0.00382    0.00629
O3    5    0.311960    0.684475    0.473159    11.00000    0.03740    0.02771 =
         0.03041   -0.00011   -0.00129    0.00731
O2    5    0.547041    0.662823    0.348429    11.00000    0.03924    0.04256 =
         0.03260    0.00598    0.00318    0.01563
AFIX   6
O4    5    0.784895    0.599442    0.554445    11.00000    0.02482    0.04178 =
         0.05340   -0.02174   -0.01205    0.00744
H4A   2    0.754101    0.661162    0.583781    11.00000   -1.50000
H4B   2    0.939850    0.576984    0.564102    11.00000   -1.50000
AFIX   0
N2    4    0.614719    0.675496    0.123055    11.00000    0.05097    0.04270 =
         0.03750    0.01558   -0.00775   -0.00747
N1    4    0.421111    0.611546    0.084613    11.00000    0.05712    0.04725 =
         0.03479    0.01230   -0.00766   -0.00387
C5    1    0.713501    0.577031    0.359501    11.00000    0.02634    0.02750 =
         0.02422   -0.00123   -0.00076   -0.00111
C4    1    0.934687    0.559804    0.308431    11.00000    0.02985    0.03503 =
         0.02757    0.00222    0.00183    0.00438
AFIX  23
H4C   2    0.929270    0.469381    0.290307    11.00000   -1.20000
H4D   2    1.096227    0.570265    0.335059    11.00000   -1.20000
AFIX   0
C2    1    0.682107    0.612618    0.180582    11.00000    0.03733    0.03015 =
         0.02703    0.00621    0.00358    0.00156
C1    1    0.350115    0.501129    0.113521    11.00000    0.04223    0.03474 =
         0.02814    0.00469    0.00102    0.00557
C3    1    0.140073    0.414774    0.083946    11.00000    0.04842    0.04635 =
         0.04366    0.00154   -0.01151   -0.00027
AFIX 137
H3C   2    0.208492    0.355386    0.049477    11.00000   -1.50000
H3D   2    0.008604    0.469362    0.061893    11.00000   -1.50000
H3E   2    0.067607    0.363860    0.121388    11.00000   -1.50000
AFIX   0
H3A   2    0.311246    0.749901    0.500540    11.00000    0.06104
H3B   2    0.383444    0.707106    0.434071    11.00000    0.06977
HKLF 4
REM  exp_399_cono3_4a_bo_a.res in P2(1)/c
REM R1 =  0.0376 for    1770 Fo > 4sig(Fo)  and  0.0450 for all    2023 data
REM    137 parameters refined using      1 restraints
END
WGHT      0.0423      0.2531
REM Highest difference peak  0.337,  deepest hole -0.267,  1-sigma level  0.072
Q1    1   0.8067  0.6145  0.1982  11.00000  0.05    0.34
;
_shelx_res_checksum     84186
