# Supplementary material for: Synthesis, crystal structure, Hirshfeld surface analysis and DFT calculations of the coordination compound tetra­aqua­bis­{2-[(5-methyl-1,3,4-thia­diazol-2-yl)sulfan­yl]acetato-κO}cobalt(II)
Source: Acta Crystallogr E Crystallogr Commun. 2025 Jan 1;81(Pt 1):63–8. doi: 10.1107/S2056989024011939 (PMC11701765; doi:10.1107/S2056989024011939)
Supplement: Supplementary file 2 [file e-81-00063-Isup3.hkl]

data_I                                                                          
_shelx_title ' exp_399_cono3_4a_bo_a.res in P2(1)/c'                            
_shelx_refln_list_code          4                                               
_shelx_F_calc_maximum      173.07                                               
_exptl_crystal_F_000       522.00                                               
_reflns_d_resolution_high  0.7943                                               
                                                                                
loop_                                                                           
 _space_group_symop_operation_xyz                                               
 'x, y, z'                                                                      
 '-x, y+1/2, -z+1/2'                                                            
 '-x, -y, -z'                                                                   
 'x, -y-1/2, z-1/2'                                                             
                                                                                
_cell_length_a     5.1950                                                       
_cell_length_b    10.0347                                                       
_cell_length_c    18.9090                                                       
_cell_angle_alpha  90.000                                                       
_cell_angle_beta   91.892                                                       
_cell_angle_gamma  90.000                                                       
                                                                                
_shelx_F_squared_multiplier     1.000                                           
                                                                                
loop_                                                                           
 _refln_index_h                                                                 
 _refln_index_k                                                                 
 _refln_index_l                                                                 
 _refln_F_squared_calc                                                          
 _refln_F_squared_meas                                                          
 _refln_F_squared_sigma                                                         
 _refln_observed_status                                                         
   1   0   0      10988.58      12095.81       161.65 o                         
   2   0   0       3786.93       3787.81       111.45 o                         
   3   0   0        487.51        467.53        38.06 o                         
   4   0   0       1694.20       1577.02        55.81 o                         
   5   0   0       1641.49       1526.76        64.71 o                         
   6   0   0         54.39         54.35        18.24 o                         
   1   1   0       3016.15       3371.21        78.18 o                         
   2   1   0       1370.30       1410.26        37.98 o                         
   3   1   0        860.34        817.46        70.09 o                         
   4   1   0         93.75         86.70        11.75 o                         
   5   1   0        208.70        202.85        19.79 o                         
   6   1   0         56.15         56.63        11.78 o                         
   0   2   0      14054.83      11518.89       303.94 o                         
   1   2   0       5883.05       5724.89       124.99 o                         
   2   2   0       1012.68       1014.29        38.20 o                         
   3   2   0       2492.48       2483.47        77.31 o                         
   4   2   0       2009.37       1891.47        42.15 o                         
   5   2   0        618.97        605.68        32.29 o                         
   6   2   0        284.01        305.17        26.70 o                         
   1   3   0       3109.56       3148.96        48.60 o                         
   2   3   0        327.92        409.56        22.16 o                         
   3   3   0        614.25        632.79        48.00 o                         
   4   3   0        195.02        199.72        13.79 o                         
   5   3   0          9.86         15.29         9.93 o                         
   6   3   0          5.89         15.19         6.31 o                         
   0   4   0        119.71        122.16        14.96 o                         
   1   4   0       3342.38       3541.50        78.39 o                         
   2   4   0       1076.35       1151.32        51.86 o                         
   3   4   0        804.77        855.83        87.87 o                         
   4   4   0        719.74        710.11        29.51 o                         
   5   4   0        507.18        558.76        20.93 o                         
   6   4   0        175.87        104.72        15.63 o                         
   1   5   0         67.88         51.92        10.04 o                         
   2   5   0         12.03         14.40        15.90 o                         
   3   5   0        688.93        716.39        28.75 o                         
   4   5   0         11.79          5.81         6.99 o                         
   5   5   0        123.53        184.13        18.63 o                         
   0   6   0       5952.71       5788.07       206.48 o                         
   1   6   0       1474.64       1523.81        58.39 o                         
   2   6   0       2165.34       1993.64        94.42 o                         
   3   6   0         52.44         45.51        11.59 o                         
   4   6   0        285.14        283.07        21.40 o                         
   5   6   0        365.21        390.11        35.34 o                         
   1   7   0         84.81         72.51        15.13 o                         
   2   7   0        144.80        116.47         9.64 o                         
   3   7   0       1011.81        958.29        31.05 o                         
   4   7   0         49.31         47.68         9.98 o                         
   5   7   0         81.28         86.04        13.19 o                         
   0   8   0         26.69         26.04         7.27 o                         
   1   8   0       1083.38       1016.64        29.71 o                         
   2   8   0         18.97         17.42         6.70 o                         
   3   8   0        251.70        261.63        18.30 o                         
   4   8   0        221.13        220.05        20.80 o                         
   5   8   0         11.62         14.15         6.34 o                         
   1   9   0        129.67        127.54        13.50 o                         
   2   9   0         37.91         45.48         8.33 o                         
   3   9   0         42.85         47.12        10.55 o                         
   4   9   0          1.22          9.59         6.68 o                         
   0  10   0        359.48        351.07        31.47 o                         
   1  10   0        150.07        139.67        13.44 o                         
   2  10   0        177.66        199.12        14.53 o                         
   3  10   0         14.12         17.15         6.56 o                         
   1  11   0         36.02         32.61        10.41 o                         
   2  11   0          0.16          1.83         7.43 o                         
   3  11   0        103.40        106.18        15.13 o                         
   0  12   0        408.51        384.25        33.46 o                         
   1  12   0         26.82         41.75         9.53 o                         
   2  12   0         10.87         21.63         7.18 o                         
  -6   1   1         29.14         13.91         6.65 o                         
  -5   1   1         59.05         47.35        10.38 o                         
  -4   1   1       2646.47       2497.63        50.24 o                         
  -3   1   1         22.43         35.29        12.36 o                         
  -2   1   1        363.45        393.49        16.68 o                         
  -1   1   1        563.32        633.52        14.74 o                         
   0   1   1       2347.42       2268.27        30.66 o                         
   1   1   1       2510.33       2546.35        35.39 o                         
   2   1   1        162.94        196.32        15.49 o                         
   3   1   1       1340.64       1310.71        85.74 o                         
   4   1   1        493.92        498.14        23.44 o                         
   5   1   1       1216.55       1235.97        47.21 o                         
   6   1   1         81.27         96.16        17.31 o                         
  -6   2   1        114.93        131.92        15.24 o                         
  -5   2   1        373.64        376.95        28.73 o                         
  -4   2   1        128.24        107.05        12.87 o                         
  -3   2   1       1137.13       1075.87        62.81 o                         
  -2   2   1        393.16        414.56        24.25 o                         
  -1   2   1        160.43        149.52         7.82 o                         
   0   2   1       8816.66       8044.80        69.20 o                         
   1   2   1        161.47        154.03         8.73 o                         
   2   2   1        398.91        389.08        20.57 o                         
   3   2   1        928.71        934.92        47.47 o                         
   4   2   1        746.04        659.64        24.63 o                         
   5   2   1         48.48         39.35        10.64 o                         
   6   2   1         54.87         74.24        14.25 o                         
  -6   3   1         77.24         97.81        11.82 o                         
  -5   3   1        168.01        193.46        18.42 o                         
  -4   3   1         22.89         30.51         8.51 o                         
  -3   3   1       2531.88       2386.61       101.12 o                         
  -2   3   1        286.12        314.06        18.84 o                         
  -1   3   1        771.69        842.88        22.87 o                         
   0   3   1        646.33        644.43        15.78 o                         
   1   3   1         39.97         50.45         6.65 o                         
   2   3   1        854.08        741.88        30.65 o                         
   3   3   1        287.78        300.49        36.87 o                         
   4   3   1       1014.12        991.17        28.04 o                         
   5   3   1         44.77         44.46         9.82 o                         
   6   3   1         94.05         94.47        11.28 o                         
  -6   4   1          0.24         -6.03         6.03 o                         
  -5   4   1          4.47          5.83         4.56 o                         
  -4   4   1        161.82        169.37        16.63 o                         
  -3   4   1        418.53        392.27        42.51 o                         
  -2   4   1        708.82        773.55        41.01 o                         
  -1   4   1        417.19        455.29        34.24 o                         
   0   4   1       5893.07       5392.97        96.40 o                         
   1   4   1       2626.98       2888.86        46.13 o                         
   2   4   1       3935.69       3835.11       131.75 o                         
   3   4   1        203.09        166.95        30.00 o                         
   4   4   1          1.91          3.37         5.95 o                         
   5   4   1        155.55        186.13        13.93 o                         
   6   4   1          3.10          9.56         5.18 o                         
  -5   5   1         34.42         37.03         7.08 o                         
  -4   5   1         83.02         73.95        13.85 o                         
  -3   5   1        102.79         92.88        11.06 o                         
  -2   5   1       1263.57       1168.66        66.19 o                         
  -1   5   1        549.72        622.33        33.51 o                         
   0   5   1       1759.80       1721.30        43.85 o                         
   1   5   1       2596.19       2441.05       107.38 o                         
   2   5   1         24.56         43.47        11.95 o                         
   3   5   1       1030.51        977.47        31.64 o                         
   4   5   1        302.19        317.59        29.71 o                         
   5   5   1        848.20        956.74        40.26 o                         
  -5   6   1         16.46         23.06         6.51 o                         
  -4   6   1        252.74        255.44        20.73 o                         
  -3   6   1        128.66        124.35        11.78 o                         
  -2   6   1        548.35        491.64        46.27 o                         
  -1   6   1       2722.26       2291.57        92.94 o                         
   0   6   1        384.84        404.58        28.19 o                         
   1   6   1        787.73        708.02        39.73 o                         
   2   6   1        177.89        168.21        48.25 o                         
   3   6   1        311.00        271.32        15.88 o                         
   4   6   1        216.14        193.62        18.12 o                         
   5   6   1         85.63         77.68         9.94 o                         
  -5   7   1         55.42         68.26         9.89 o                         
  -4   7   1        200.21        224.78        18.19 o                         
  -3   7   1        666.18        570.56        27.01 o                         
  -2   7   1        573.09        519.15        21.77 o                         
  -1   7   1        355.51        347.63        30.62 o                         
   0   7   1        289.01        216.80        51.46 o                         
   1   7   1        498.72        483.10        35.36 o                         
   2   7   1        258.60        250.59        15.52 o                         
   3   7   1        590.58        574.40        27.45 o                         
   4   7   1        269.31        281.54        20.50 o                         
   5   7   1        157.63        163.23        14.05 o                         
  -5   8   1         76.40         99.78        12.42 o                         
  -4   8   1         29.73         43.75        11.16 o                         
  -3   8   1         10.10          1.03         6.16 o                         
  -2   8   1          7.49          6.61         6.52 o                         
  -1   8   1       1433.80       1378.21        34.07 o                         
   0   8   1          4.72          4.91         4.28 o                         
   1   8   1        507.36        494.58        18.95 o                         
   2   8   1          5.05          5.40         4.64 o                         
   3   8   1        364.27        339.82        20.62 o                         
   4   8   1        164.19        147.00        14.30 o                         
  -4   9   1        110.16        136.40        15.41 o                         
  -3   9   1       1590.57       1578.26        58.80 o                         
  -2   9   1         33.26         31.82         6.28 o                         
  -1   9   1        399.37        372.55        21.66 o                         
   0   9   1        205.30        207.56        13.56 o                         
   1   9   1         19.58         23.88         7.45 o                         
   2   9   1        279.00        281.16        16.19 o                         
   3   9   1         55.30         68.33         8.78 o                         
   4   9   1        274.11        291.69        20.02 o                         
  -3  10   1          2.45          4.60         7.59 o                         
  -2  10   1        328.51        370.17        19.30 o                         
  -1  10   1          8.71          5.31         6.35 o                         
   0  10   1       1065.08       1045.46        35.74 o                         
   1  10   1         24.01         17.90         8.09 o                         
   2  10   1        442.44        504.18        19.65 o                         
   3  10   1         67.54         81.24        13.14 o                         
  -3  11   1         35.47         39.75         9.57 o                         
  -2  11   1         91.91         88.10        13.64 o                         
  -1  11   1        143.14        142.56        17.74 o                         
   0  11   1        347.88        348.50        37.49 o                         
   1  11   1        343.00        380.92        27.87 o                         
   2  11   1         14.71          5.54         7.76 o                         
   3  11   1        119.67        134.73        16.61 o                         
  -2  12   1         45.99         47.04         9.84 o                         
  -1  12   1         63.75         52.36        20.98 o                         
   0  12   1          3.85          3.77         6.81 o                         
   1  12   1          2.58          6.06         5.44 o                         
  -6   0   2         40.11         62.87        17.79 o                         
  -5   0   2         98.29         70.51        22.73 o                         
  -4   0   2        236.05        219.31        20.85 o                         
  -3   0   2        226.13        214.60        25.71 o                         
  -2   0   2       4554.30       5216.04       132.34 o                         
  -1   0   2       1345.30       1443.51        61.66 o                         
   0   0   2         13.00         20.13         4.86 o                         
   1   0   2       8572.39       8551.21       146.72 o                         
   2   0   2       3496.34       3757.90       118.02 o                         
   3   0   2        320.23        351.77        34.68 o                         
   4   0   2         85.56         88.60        19.41 o                         
   5   0   2         16.27         26.86        12.74 o                         
   6   0   2        385.95        405.55        38.69 o                         
  -6   1   2         15.70         15.81         8.59 o                         
  -5   1   2          0.77          4.78         9.59 o                         
  -4   1   2       1539.70       1417.67        43.13 o                         
  -3   1   2        224.56        184.74        25.80 o                         
  -2   1   2         51.95         51.62         6.28 o                         
  -1   1   2       1310.29       1462.71        39.77 o                         
   0   1   2          1.19          2.28         1.53 o                         
   1   1   2       1789.52       1802.19        38.52 o                         
   2   1   2        279.64        324.32        20.49 o                         
   3   1   2       1569.61       1737.33        65.46 o                         
   4   1   2        503.67        493.47        20.40 o                         
   5   1   2        323.13        334.48        30.82 o                         
   6   1   2          3.29         13.56         8.14 o                         
  -6   2   2         11.64          9.28         6.96 o                         
  -5   2   2         91.41         94.04        13.92 o                         
  -4   2   2        931.93        885.68        33.26 o                         
  -3   2   2        496.18        491.67        42.25 o                         
  -2   2   2         96.18         91.72        12.19 o                         
  -1   2   2       5101.03       5419.90        85.53 o                         
   0   2   2        879.39        944.62        16.25 o                         
   1   2   2       1743.79       1773.75        36.41 o                         
   2   2   2        946.71        962.01        39.34 o                         
   3   2   2         99.92         85.55        13.39 o                         
   4   2   2        167.57        165.20        13.19 o                         
   5   2   2         19.25         19.71         7.52 o                         
   6   2   2         20.40          9.42        10.28 o                         
  -6   3   2          6.69          1.32         4.76 o                         
  -5   3   2        189.58        149.29        16.29 o                         
  -4   3   2        219.36        233.28        17.33 o                         
  -3   3   2         70.51         63.35        19.23 o                         
  -2   3   2         93.47         93.70        10.13 o                         
  -1   3   2        155.63        142.12         7.83 o                         
   0   3   2        435.42        431.22        14.12 o                         
   1   3   2        765.68        780.43        25.63 o                         
   2   3   2        912.60        953.55        35.72 o                         
   3   3   2        196.35        217.74        24.54 o                         
   4   3   2         25.29         22.44         7.33 o                         
   5   3   2        104.23         96.54        12.81 o                         
   6   3   2          0.75          8.46         5.37 o                         
  -5   4   2        299.83        329.21        16.24 o                         
  -4   4   2        706.82        680.74        30.21 o                         
  -3   4   2        234.94        244.48        35.46 o                         
  -2   4   2        303.97        291.19        25.65 o                         
  -1   4   2        361.45        420.42        24.55 o                         
   0   4   2        730.42        732.25        20.18 o                         
   1   4   2       1560.98       1662.87        42.21 o                         
   2   4   2        581.72        618.40        34.60 o                         
   3   4   2        626.80        634.77        70.34 o                         
   4   4   2         33.74         64.55        11.03 o                         
   5   4   2        112.42        122.46        11.75 o                         
   6   4   2         11.06         12.22         5.65 o                         
  -5   5   2        317.66        357.09        20.43 o                         
  -4   5   2          5.53          9.60         9.03 o                         
  -3   5   2        408.38        393.08        22.97 o                         
  -2   5   2         99.40         82.55        20.03 o                         
  -1   5   2        508.21        496.51        29.98 o                         
   0   5   2       1505.51       1476.10        40.79 o                         
   1   5   2        144.53        173.75        15.29 o                         
   2   5   2        146.38        127.62        33.02 o                         
   3   5   2        267.85        245.37        18.58 o                         
   4   5   2         58.41         57.68        27.58 o                         
   5   5   2         22.27         31.37        10.71 o                         
  -5   6   2         77.58        102.86        18.47 o                         
  -4   6   2         40.96         52.93        10.59 o                         
  -3   6   2        257.01        248.49        19.28 o                         
  -2   6   2        260.66        238.89        34.76 o                         
  -1   6   2       1598.54       1386.60        72.71 o                         
   0   6   2         18.53         28.91         8.70 o                         
   1   6   2       2177.10       2088.05        69.60 o                         
   2   6   2         20.64         26.22        15.93 o                         
   3   6   2         66.01         60.56         9.60 o                         
   4   6   2        343.49        323.05        23.46 o                         
   5   6   2        166.71        168.02        13.83 o                         
  -5   7   2          0.31          5.00         5.28 o                         
  -4   7   2        858.32        873.59        43.08 o                         
  -3   7   2         40.60         19.10         6.41 o                         
  -2   7   2       1131.98       1058.67        34.86 o                         
  -1   7   2         58.40         47.97        12.58 o                         
   0   7   2        753.04        768.03        56.82 o                         
   1   7   2       2029.95       2017.74        66.58 o                         
   2   7   2         92.84         85.73         7.85 o                         
   3   7   2        384.56        366.52        21.94 o                         
   4   7   2         23.70         28.11         9.18 o                         
   5   7   2         72.30         55.34        21.33 o                         
  -5   8   2         81.14         80.54        10.96 o                         
  -4   8   2         98.62        100.45        27.60 o                         
  -3   8   2        200.15        191.03        15.91 o                         
  -2   8   2        374.30        367.52        21.90 o                         
  -1   8   2         60.49         43.14         6.77 o                         
   0   8   2       1386.61       1332.20        28.04 o                         
   1   8   2        144.06        137.46         9.99 o                         
   2   8   2       1575.80       1563.21        38.70 o                         
   3   8   2        406.74        423.35        23.07 o                         
   4   8   2        132.06        133.98        13.76 o                         
  -4   9   2          6.97         14.41         6.78 o                         
  -3   9   2        416.53        403.51        24.26 o                         
  -2   9   2        300.87        320.35        16.91 o                         
  -1   9   2        349.49        323.36        20.23 o                         
   0   9   2         38.53         38.97         7.71 o                         
   1   9   2         35.95         39.48         6.91 o                         
   2   9   2        136.71        146.23        11.78 o                         
   3   9   2         19.31         32.35         7.29 o                         
   4   9   2        110.21        118.13        12.90 o                         
  -3  10   2        118.23        120.19        11.83 o                         
  -2  10   2        143.98        160.31        13.28 o                         
  -1  10   2        155.55        181.27        16.97 o                         
   0  10   2       1060.03       1009.08        34.98 o                         
   1  10   2        388.60        415.33        25.86 o                         
   2  10   2        439.05        520.77        18.05 o                         
   3  10   2        167.03        205.62        14.40 o                         
  -3  11   2         93.42        106.50        15.10 o                         
  -2  11   2          0.22         -2.49         7.03 o                         
  -1  11   2          7.45         16.81         9.38 o                         
   0  11   2         30.57         23.47        12.24 o                         
   1  11   2          1.24         -2.02         6.58 o                         
   2  11   2        159.45        158.80        23.38 o                         
   3  11   2          3.03         -1.31         6.07 o                         
  -1  12   2        208.93        189.21        62.56 o                         
   0  12   2        118.33        121.50        13.55 o                         
   1  12   2        769.18        573.85       137.73 o                         
  -6   1   3        173.97        206.73        19.20 o                         
  -5   1   3        528.23        510.90        25.51 o                         
  -4   1   3        832.32        769.73        31.10 o                         
  -3   1   3       5213.68       5189.05       190.80 o                         
  -2   1   3        639.06        660.35        22.15 o                         
  -1   1   3      17852.28      18155.36       147.39 o                         
   0   1   3      10669.18      10629.24       531.16 o                         
   1   1   3       3448.40       3419.85        56.83 o                         
   2   1   3       4535.97       4416.12        82.26 o                         
   3   1   3         76.15         90.59        16.59 o                         
   4   1   3        765.03        758.93        27.95 o                         
   5   1   3        290.55        297.29        29.02 o                         
   6   1   3        684.92        786.00        46.11 o                         
  -6   2   3         17.26          8.47         6.36 o                         
  -5   2   3         65.24         68.91        22.33 o                         
  -4   2   3         19.13         11.76         6.30 o                         
  -3   2   3         24.45         44.29        20.28 o                         
  -2   2   3        117.73        104.65        12.81 o                         
  -1   2   3       9690.47      10189.68       100.64 o                         
   0   2   3        852.87        801.03        17.32 o                         
   1   2   3       9488.74       8964.22        94.57 o                         
   2   2   3        459.88        416.64        26.98 o                         
   3   2   3          0.22          1.66        10.95 o                         
   4   2   3          7.36         14.71        11.58 o                         
   5   2   3         31.45         30.05        10.48 o                         
   6   2   3        211.80        211.81        18.14 o                         
  -6   3   3        308.20        327.55        29.86 o                         
  -5   3   3         18.15         20.17         5.88 o                         
  -4   3   3       3114.00       3169.63        66.91 o                         
  -3   3   3       3977.38       3895.60       132.00 o                         
  -2   3   3       9754.30      10352.23       221.41 o                         
  -1   3   3       2407.18       2462.71        45.93 o                         
   0   3   3        945.93        979.72        17.08 o                         
   1   3   3      16257.78      16093.59       165.89 o                         
   2   3   3       1676.93       1720.25        61.69 o                         
   3   3   3       3491.78       3346.25        98.64 o                         
   4   3   3        109.09        100.21        10.16 o                         
   5   3   3        904.97        971.69        49.14 o                         
   6   3   3        169.01        161.40        13.66 o                         
  -5   4   3          4.46          7.97         8.27 o                         
  -4   4   3        141.38        126.51        14.43 o                         
  -3   4   3        165.85        179.56        28.63 o                         
  -2   4   3       1952.02       2033.65        81.40 o                         
  -1   4   3        138.03        169.75        15.78 o                         
   0   4   3         47.57         28.75         4.57 o                         
   1   4   3        336.33        328.23        19.35 o                         
   2   4   3        444.47        437.99        30.63 o                         
   3   4   3        257.14        305.17        30.29 o                         
   4   4   3          3.22          3.37         6.29 o                         
   5   4   3        301.13        341.97        27.09 o                         
   6   4   3         28.81         22.44         8.15 o                         
  -5   5   3        412.57        474.06        23.48 o                         
  -4   5   3         26.58         19.74        35.50 o                         
  -3   5   3       1016.29        897.76        35.14 o                         
  -2   5   3        885.10        792.95        62.96 o                         
  -1   5   3        579.71        551.17        58.03 o                         
   0   5   3       3414.97       3489.39       132.06 o                         
   1   5   3       3490.53       3586.57        83.05 o                         
   2   5   3       1791.07       1795.90       102.98 o                         
   3   5   3         24.76         17.93         6.97 o                         
   4   5   3       1337.52       1352.26        67.48 o                         
   5   5   3        475.25        505.77        65.51 o                         
  -5   6   3          9.99          5.97         4.21 o                         
  -4   6   3        140.65        148.94        15.80 o                         
  -3   6   3         37.29         32.49         9.31 o                         
  -2   6   3        109.45         71.80        34.16 o                         
  -1   6   3         14.30         29.52        10.12 o                         
   0   6   3        116.30         95.38        14.08 o                         
   1   6   3       1103.45       1088.71        50.38 o                         
   2   6   3         25.69         14.43        51.96 o                         
   3   6   3         52.90         58.14         9.21 o                         
   4   6   3         36.96         22.23         6.67 o                         
   5   6   3         10.10         11.59         8.65 o                         
  -5   7   3        112.15        112.12        11.82 o                         
  -4   7   3         70.76         57.72        17.63 o                         
  -3   7   3        190.76        174.29        17.91 o                         
  -2   7   3        460.12        418.05        18.33 o                         
  -1   7   3         42.49         41.77         8.22 o                         
   0   7   3        985.66        946.79        77.17 o                         
   1   7   3        473.67        510.66        23.36 o                         
   2   7   3        162.54        169.36        11.81 o                         
   3   7   3         22.02         18.59         8.36 o                         
   4   7   3        254.07        246.19        19.56 o                         
   5   7   3        180.96        146.06        70.46 o                         
  -5   8   3         11.91          9.24         4.59 o                         
  -4   8   3         31.57         29.65         9.63 o                         
  -3   8   3        205.94        203.72        16.40 o                         
  -2   8   3         90.72         83.46         8.65 o                         
  -1   8   3        200.85        206.28        11.86 o                         
   0   8   3         29.29         34.81         5.99 o                         
   1   8   3        504.70        472.30        19.18 o                         
   2   8   3          1.78          2.34         6.15 o                         
   3   8   3        312.64        318.32        24.01 o                         
   4   8   3        137.41        153.47        14.13 o                         
  -4   9   3        421.09        440.60        57.79 o                         
  -3   9   3         24.01         16.90         6.61 o                         
  -2   9   3        519.54        532.24        21.85 o                         
  -1   9   3        156.67        153.83        11.43 o                         
   0   9   3        306.50        302.87        17.50 o                         
   1   9   3        286.94        269.79        16.77 o                         
   2   9   3         80.91         83.59         9.32 o                         
   3   9   3        201.18        221.24        15.33 o                         
   4   9   3         43.29         42.16        32.08 o                         
  -3  10   3          0.02          8.50         4.98 o                         
  -2  10   3        497.37        580.42        21.03 o                         
  -1  10   3          7.22          1.95         7.80 o                         
   0  10   3        272.82        286.08        18.82 o                         
   1  10   3        301.47        316.13        18.94 o                         
   2  10   3        135.65        159.65        10.28 o                         
   3  10   3        161.75        136.89        16.81 o                         
  -3  11   3         37.01         44.16        10.27 o                         
  -2  11   3         53.18         64.25        11.79 o                         
  -1  11   3         43.16         35.54        10.67 o                         
   0  11   3        132.69        121.40        13.15 o                         
   1  11   3         26.32         38.50         8.62 o                         
   2  11   3        119.40        111.72        14.02 o                         
  -1  12   3        127.77        113.38        19.31 o                         
   0  12   3          0.31         -6.22         6.22 o                         
   1  12   3         20.71          9.59        10.54 o                         
  -6   0   4         14.06          9.27        10.45 o                         
  -5   0   4        325.56        302.52        28.43 o                         
  -4   0   4        635.91        534.47        33.01 o                         
  -3   0   4         62.94         68.57        16.79 o                         
  -2   0   4       2162.09       2265.11       156.97 o                         
  -1   0   4       3176.18       3616.07       107.07 o                         
   0   0   4        102.50        122.81        15.33 o                         
   1   0   4        964.75       1007.93        52.83 o                         
   2   0   4       4408.03       4530.06       106.91 o                         
   3   0   4       1874.91       1912.37        83.46 o                         
   4   0   4        488.60        532.45        37.87 o                         
   5   0   4        542.76        519.79        54.23 o                         
   6   0   4        263.47        266.45        30.63 o                         
  -6   1   4         51.30         64.57        11.43 o                         
  -5   1   4        292.59        279.94        19.30 o                         
  -4   1   4        491.05        441.94        23.48 o                         
  -3   1   4         52.27         22.29         9.62 o                         
  -2   1   4       4237.22       4726.44        78.68 o                         
  -1   1   4       3242.82       3449.52        89.51 o                         
   0   1   4         85.48         89.95        11.09 o                         
   1   1   4         56.37         76.04         8.62 o                         
   2   1   4       1100.81       1090.49        44.64 o                         
   3   1   4       1477.40       1408.84        52.71 o                         
   4   1   4          0.86          8.67        15.55 o                         
   5   1   4          8.60          2.48        13.61 o                         
   6   1   4        101.51        113.06        14.42 o                         
  -6   2   4         15.10         26.26         8.61 o                         
  -5   2   4         17.51         16.10        13.81 o                         
  -4   2   4        105.17        102.68        10.90 o                         
  -3   2   4       2771.46       2910.94       134.19 o                         
  -2   2   4        504.95        505.96        28.06 o                         
  -1   2   4       1253.00       1258.69        30.98 o                         
   0   2   4        354.54        356.64        14.29 o                         
   1   2   4       7796.71       7564.08       170.14 o                         
   2   2   4       7827.18       7538.51       124.49 o                         
   3   2   4       1858.42       1891.39        71.50 o                         
   4   2   4        788.95        764.20        28.37 o                         
   5   2   4         30.92         30.89        12.02 o                         
   6   2   4        495.37        539.32        36.24 o                         
  -6   3   4          2.60         13.28         5.71 o                         
  -5   3   4          9.15          8.13         6.85 o                         
  -4   3   4         96.51        113.93        10.76 o                         
  -3   3   4        157.51        158.85        33.68 o                         
  -2   3   4         57.20         70.37        13.28 o                         
  -1   3   4        879.99        857.78        34.89 o                         
   0   3   4       4127.74       3985.62        43.89 o                         
   1   3   4        460.85        517.19        23.07 o                         
   2   3   4        924.19       1044.85        55.23 o                         
   3   3   4        369.99        401.49        34.02 o                         
   4   3   4        558.88        525.68        22.16 o                         
   5   3   4          5.20         47.31        11.50 o                         
   6   3   4         43.60         35.78         7.27 o                         
  -5   4   4         36.35         47.79         7.92 o                         
  -4   4   4         44.75         59.69        11.63 o                         
  -3   4   4       2515.85       2396.87       109.13 o                         
  -2   4   4       1433.43       1371.19        67.88 o                         
  -1   4   4       1602.90       1625.19        73.12 o                         
   0   4   4        896.92        876.34        25.58 o                         
   1   4   4       4434.43       4272.32        75.80 o                         
   2   4   4       1738.53       1719.61       109.63 o                         
   3   4   4        342.55        375.56        22.46 o                         
   4   4   4        552.50        592.16        30.64 o                         
   5   4   4        408.49        472.96        35.25 o                         
   6   4   4        143.93        109.51        15.05 o                         
  -5   5   4        398.55        455.64        32.38 o                         
  -4   5   4          0.27         -6.92         7.56 o                         
  -3   5   4         76.79         67.38        10.57 o                         
  -2   5   4         15.66          1.57         8.98 o                         
  -1   5   4         78.17         88.74        13.04 o                         
   0   5   4       1869.37       1865.92        55.22 o                         
   1   5   4         13.11         16.73         6.17 o                         
   2   5   4       1761.03       1747.81       139.23 o                         
   3   5   4          2.28          2.89         5.74 o                         
   4   5   4        692.90        715.32        34.88 o                         
   5   5   4         60.83         63.24        11.67 o                         
  -5   6   4        114.23        130.60        12.02 o                         
  -4   6   4        613.36        612.63        37.51 o                         
  -3   6   4        335.22        277.24        20.47 o                         
  -2   6   4       1904.27       1873.62        59.50 o                         
  -1   6   4        456.53        503.78        42.29 o                         
   0   6   4       1543.44       1339.49        68.53 o                         
   1   6   4         24.60         28.79         8.14 o                         
   2   6   4        282.21        268.50        23.73 o                         
   3   6   4         57.18         57.95         7.64 o                         
   4   6   4         66.04         60.77        11.68 o                         
   5   6   4        853.17        872.08        64.04 o                         
  -5   7   4         18.41         13.05         5.44 o                         
  -4   7   4        512.48        560.88        28.01 o                         
  -3   7   4         37.67         53.00        11.69 o                         
  -2   7   4       2211.76       2143.62        58.49 o                         
  -1   7   4        982.56        931.11        38.94 o                         
   0   7   4        121.37        111.70        22.64 o                         
   1   7   4        648.80        653.51        24.03 o                         
   2   7   4         12.40         13.72         4.99 o                         
   3   7   4        568.99        531.64        26.41 o                         
   4   7   4         31.68         35.12         9.40 o                         
   5   7   4        260.59        221.88        97.86 o                         
  -4   8   4        438.06        496.85        29.23 o                         
  -3   8   4        771.06        739.41        29.22 o                         
  -2   8   4         19.98         31.95         6.46 o                         
  -1   8   4        205.01        206.58        14.29 o                         
   0   8   4         20.57         30.17         6.16 o                         
   1   8   4       1738.11       1691.06        38.27 o                         
   2   8   4        699.74        649.39        25.07 o                         
   3   8   4        256.99        278.31        18.69 o                         
   4   8   4         28.16         32.97         9.55 o                         
  -4   9   4         17.73         28.87         7.57 o                         
  -3   9   4        278.18        299.96        17.39 o                         
  -2   9   4         23.49         28.51         5.85 o                         
  -1   9   4         85.69         90.18         9.21 o                         
   0   9   4        364.98        392.56        19.64 o                         
   1   9   4        640.87        610.61        22.07 o                         
   2   9   4        678.04        695.56        24.92 o                         
   3   9   4         46.05         56.18         8.58 o                         
   4   9   4         13.62          5.23         4.56 o                         
  -3  10   4        195.34        207.94        13.97 o                         
  -2  10   4        131.62        154.21        11.39 o                         
  -1  10   4        131.29        146.07        13.73 o                         
   0  10   4         59.12         61.58         8.52 o                         
   1  10   4        279.73        274.38        17.73 o                         
   2  10   4        155.01        161.75        11.38 o                         
   3  10   4        241.02        191.11        15.83 o                         
  -2  11   4          4.92          7.57         6.85 o                         
  -1  11   4          2.54          5.25         6.36 o                         
   0  11   4         47.55         55.16         9.64 o                         
   1  11   4         72.65         76.85        10.47 o                         
   2  11   4        213.29        209.24        20.09 o                         
  -1  12   4         13.39         19.19         6.39 o                         
   0  12   4         48.18         28.11         7.23 o                         
   1  12   4         19.42          4.50         4.14 o                         
  -6   1   5        123.49        140.98        16.07 o                         
  -5   1   5         16.95         22.46         7.49 o                         
  -4   1   5         25.27         23.74         7.11 o                         
  -3   1   5         37.75         41.18        13.72 o                         
  -2   1   5       2067.84       2387.11        53.09 o                         
  -1   1   5       1658.26       1764.09        42.82 o                         
   0   1   5        245.53        268.79        14.76 o                         
   1   1   5       1639.54       1797.15        47.43 o                         
   2   1   5         49.15         55.35        11.06 o                         
   3   1   5        191.19        170.52        18.71 o                         
   4   1   5        919.09        861.53        38.24 o                         
   5   1   5         31.89         33.12        12.50 o                         
   6   1   5         10.74          4.90         6.49 o                         
  -6   2   5          2.41          2.06        12.19 o                         
  -5   2   5         23.56         16.95         8.39 o                         
  -4   2   5         83.49         75.81         9.27 o                         
  -3   2   5         84.46         66.26        19.75 o                         
  -2   2   5        364.81        345.63        23.80 o                         
  -1   2   5       2381.24       2384.21        45.85 o                         
   0   2   5        717.40        765.19        21.59 o                         
   1   2   5         91.11        100.44        11.19 o                         
   2   2   5       1598.10       1760.06        57.72 o                         
   3   2   5        390.97        418.48        52.55 o                         
   4   2   5        325.31        306.98        18.20 o                         
   5   2   5         87.44         86.60        16.79 o                         
   6   2   5         16.85         18.84         7.84 o                         
  -6   3   5         16.83         10.05         5.09 o                         
  -5   3   5        224.31        221.47        35.19 o                         
  -4   3   5        396.16        352.74        16.68 o                         
  -3   3   5        477.16        478.82        47.11 o                         
  -2   3   5        391.36        436.99        29.58 o                         
  -1   3   5       3929.62       4212.62        99.43 o                         
   0   3   5         69.84        108.89         6.76 o                         
   1   3   5         13.80         15.93         7.87 o                         
   2   3   5       5481.05       5748.55       114.66 o                         
   3   3   5        179.73        179.61        23.86 o                         
   4   3   5        229.63        234.13        17.45 o                         
   5   3   5         19.86         30.49         8.25 o                         
   6   3   5         92.45         58.75        13.11 o                         
  -5   4   5          0.42          7.87         4.70 o                         
  -4   4   5         92.27         83.26        10.36 o                         
  -3   4   5       1266.83       1270.79        38.06 o                         
  -2   4   5          0.68          9.82         7.49 o                         
  -1   4   5       4574.58       4376.73       118.74 o                         
   0   4   5       1847.74       1867.65        44.23 o                         
   1   4   5       1471.72       1623.48        53.40 o                         
   2   4   5       1252.90       1369.57       101.24 o                         
   3   4   5         11.25         25.04         8.35 o                         
   4   4   5         73.38         79.71         9.30 o                         
   5   4   5        348.86        384.96        28.03 o                         
   6   4   5          0.41         -1.16         4.23 o                         
  -5   5   5         17.23         21.11         6.91 o                         
  -4   5   5        166.05        166.75        16.59 o                         
  -3   5   5         24.37         22.70         9.19 o                         
  -2   5   5        499.52        466.25        43.98 o                         
  -1   5   5         37.00         21.29        11.41 o                         
   0   5   5         48.83         67.79        12.86 o                         
   1   5   5       3302.22       3277.24        83.95 o                         
   2   5   5        400.04        471.34        43.74 o                         
   3   5   5         55.99         61.01        11.35 o                         
   4   5   5         39.25         34.46         9.24 o                         
   5   5   5        145.01        152.29        21.08 o                         
  -5   6   5        176.87        184.84        13.45 o                         
  -4   6   5         81.84         75.63        14.42 o                         
  -3   6   5        271.40        256.50        19.96 o                         
  -2   6   5         77.77         61.28         9.20 o                         
  -1   6   5        117.78         97.77        21.57 o                         
   0   6   5        403.88        410.86        31.56 o                         
   1   6   5         20.59         44.23        12.43 o                         
   2   6   5        162.08        144.01        10.31 o                         
   3   6   5         24.96         22.23         6.02 o                         
   4   6   5          4.09          7.29         6.25 o                         
   5   6   5          3.54         -0.65         5.66 o                         
  -5   7   5         11.30         16.62         7.58 o                         
  -4   7   5        199.47        219.50        17.75 o                         
  -3   7   5        299.76        274.43        21.86 o                         
  -2   7   5        269.55        265.71        15.07 o                         
  -1   7   5        248.73        235.92        13.67 o                         
   0   7   5         73.52         80.70        13.10 o                         
   1   7   5       2080.12       2139.34        41.67 o                         
   2   7   5        258.42        245.00        13.65 o                         
   3   7   5        120.03        130.70        13.43 o                         
   4   7   5         20.83         23.86         8.30 o                         
   5   7   5         55.47         50.79        23.91 o                         
  -4   8   5        166.80        178.59        17.74 o                         
  -3   8   5          4.30          1.25         5.17 o                         
  -2   8   5        156.27        151.76        12.51 o                         
  -1   8   5        105.41        107.54         9.73 o                         
   0   8   5        377.96        371.11        18.38 o                         
   1   8   5        379.32        365.28        18.72 o                         
   2   8   5        340.58        332.10        20.64 o                         
   3   8   5         11.47          5.58         6.49 o                         
   4   8   5          1.43         -8.88         8.88 o                         
  -4   9   5         10.88         15.95         6.25 o                         
  -3   9   5        481.58        506.63        19.59 o                         
  -2   9   5        154.45        169.67        11.27 o                         
  -1   9   5        302.01        304.36        14.47 o                         
   0   9   5        337.49        361.32        19.21 o                         
   1   9   5        228.33        229.61        13.80 o                         
   2   9   5       1741.34       1841.96        40.47 o                         
   3   9   5        146.07        154.52        14.25 o                         
   4   9   5        190.00        187.30        14.03 o                         
  -3  10   5         37.06         44.47         6.65 o                         
  -2  10   5         23.71         14.13         4.52 o                         
  -1  10   5        316.54        357.31        17.51 o                         
   0  10   5         13.73         23.87         8.06 o                         
   1  10   5        152.26        165.80        13.52 o                         
   2  10   5          0.62         -0.38         4.22 o                         
   3  10   5         29.63         27.55         5.53 o                         
  -2  11   5        495.37        443.78        99.05 o                         
  -1  11   5        759.38        786.92        54.01 o                         
   0  11   5        285.42        323.46        19.71 o                         
   1  11   5        445.86        517.67        21.63 o                         
   2  11   5         53.14         37.68         6.07 o                         
   0  12   5         23.34         22.36         5.70 o                         
  -6   0   6        798.53        831.20        51.76 o                         
  -5   0   6       1135.14       1072.02        51.64 o                         
  -4   0   6        437.24        388.10        28.45 o                         
  -3   0   6       1059.87       1085.91        60.46 o                         
  -2   0   6       3732.30       4419.09        73.83 o                         
  -1   0   6      29952.65      31959.19      1645.05 o                         
   0   0   6        131.13        152.55        16.21 o                         
   1   0   6       1353.91       1348.43        42.38 o                         
   2   0   6       1304.28       1235.88        57.95 o                         
   3   0   6       1476.13       1497.19        79.17 o                         
   4   0   6       1383.60       1381.00        62.13 o                         
   5   0   6        140.23        147.96        31.01 o                         
   6   0   6        252.68        250.96        27.02 o                         
  -6   1   6        118.38        127.50        14.58 o                         
  -5   1   6         19.03         10.65         6.34 o                         
  -4   1   6        152.16        137.35        11.97 o                         
  -3   1   6        174.45        196.43        23.36 o                         
  -2   1   6        905.66       1059.20        32.67 o                         
  -1   1   6        309.09        315.31        18.42 o                         
   0   1   6         55.25         64.63         7.14 o                         
   1   1   6       2416.76       2382.66        77.07 o                         
   2   1   6       1582.94       1673.99        55.27 o                         
   3   1   6          5.55         -0.83         6.73 o                         
   4   1   6        466.61        444.28        25.62 o                         
   5   1   6         11.47         33.76        13.25 o                         
   6   1   6          0.26          5.67         6.28 o                         
  -6   2   6        158.19        184.44        15.75 o                         
  -5   2   6        318.53        327.27        22.63 o                         
  -4   2   6       1037.36        999.20        32.30 o                         
  -3   2   6        647.23        670.24        52.65 o                         
  -2   2   6       9184.12      10278.51       169.10 o                         
  -1   2   6       1132.75       1103.70        47.30 o                         
   0   2   6       1242.11       1251.56        30.76 o                         
   1   2   6        149.09        123.64        16.82 o                         
   2   2   6       2282.18       1975.04        80.28 o                         
   3   2   6       1712.55       1598.71        68.67 o                         
   4   2   6         73.91         52.91        13.04 o                         
   5   2   6        476.38        441.27        34.60 o                         
   6   2   6         50.45         49.05         6.87 o                         
  -6   3   6          3.36         -5.75         5.75 o                         
  -5   3   6         43.38         48.01        14.16 o                         
  -4   3   6        160.15        158.07        12.33 o                         
  -3   3   6        268.72        278.44        36.86 o                         
  -2   3   6       3089.24       3244.89       115.46 o                         
  -1   3   6        203.79        201.25        16.99 o                         
   0   3   6        119.43        146.38        10.06 o                         
   1   3   6          6.56          8.01         7.41 o                         
   2   3   6        343.19        334.36        27.26 o                         
   3   3   6         68.99         85.19        19.12 o                         
   4   3   6        205.38        196.27        15.56 o                         
   5   3   6         12.30         19.48         8.11 o                         
   6   3   6          0.48         28.59         8.85 o                         
  -5   4   6         20.65         13.57         4.97 o                         
  -4   4   6        279.58        248.04        17.23 o                         
  -3   4   6       1482.99       1477.77        38.64 o                         
  -2   4   6       4650.80       4632.56       135.62 o                         
  -1   4   6        219.54        250.32        22.46 o                         
   0   4   6       1412.45       1301.26        47.72 o                         
   1   4   6       1011.01       1103.23        45.83 o                         
   2   4   6       1378.28       1364.56        72.71 o                         
   3   4   6        945.07        983.92        42.57 o                         
   4   4   6        130.03        123.99        11.54 o                         
   5   4   6        139.94        164.37        14.43 o                         
  -5   5   6        129.30        135.08        12.28 o                         
  -4   5   6        109.40         95.24        12.23 o                         
  -3   5   6        363.50        338.83        22.23 o                         
  -2   5   6        450.19        361.07        40.22 o                         
  -1   5   6         36.12         30.58        13.81 o                         
   0   5   6       1000.81       1066.81        59.89 o                         
   1   5   6          2.44         -5.32        12.98 o                         
   2   5   6       2715.44       2727.95       109.15 o                         
   3   5   6        199.40        213.71        15.36 o                         
   4   5   6        968.95        940.76        38.48 o                         
   5   5   6         15.95         41.31        13.06 o                         
  -5   6   6         68.84         63.82         8.51 o                         
  -4   6   6         17.31         36.31        11.74 o                         
  -3   6   6       2785.18       2574.33        67.19 o                         
  -2   6   6        320.91        318.90        19.54 o                         
  -1   6   6       2725.15       2406.11       105.46 o                         
   0   6   6         75.25         78.21        18.76 o                         
   1   6   6       1973.64       2057.35        72.70 o                         
   2   6   6        704.37        740.75        22.28 o                         
   3   6   6        482.57        467.51        20.01 o                         
   4   6   6        494.64        520.54        24.55 o                         
   5   6   6         15.46          5.71         5.73 o                         
  -5   7   6          0.78         -3.00        10.94 o                         
  -4   7   6        508.91        551.82        26.66 o                         
  -3   7   6         23.99         38.45        11.11 o                         
  -2   7   6         16.32          8.07         8.21 o                         
  -1   7   6        339.43        326.91        17.58 o                         
   0   7   6        978.61       1011.28        31.59 o                         
   1   7   6       1786.26       1756.35        38.20 o                         
   2   7   6          2.85          6.83         5.74 o                         
   3   7   6        370.14        404.73        20.09 o                         
   4   7   6         11.19          5.60         7.36 o                         
   5   7   6         77.84         10.72         5.90 o                         
  -4   8   6         64.93         71.46        11.40 o                         
  -3   8   6        184.84        180.59        14.95 o                         
  -2   8   6        632.06        625.84        24.61 o                         
  -1   8   6         24.55         24.45         9.17 o                         
   0   8   6         93.68        126.62        11.26 o                         
   1   8   6         21.80         25.82         5.77 o                         
   2   8   6        351.63        340.91        18.35 o                         
   3   8   6        215.91        218.77        15.72 o                         
   4   8   6         13.21         19.67         7.45 o                         
  -4   9   6         27.75         29.21         5.03 o                         
  -3   9   6        213.46        235.44        15.36 o                         
  -2   9   6          4.34          2.03         4.84 o                         
  -1   9   6        271.83        262.31        13.51 o                         
   0   9   6        218.30        201.30        14.24 o                         
   1   9   6          6.35         11.95         5.40 o                         
   2   9   6        237.79        252.38        15.05 o                         
   3   9   6         86.94        100.75        32.30 o                         
   4   9   6        104.23         95.69        41.02 o                         
  -3  10   6         40.88         49.04         6.76 o                         
  -2  10   6         67.09         72.23         7.67 o                         
  -1  10   6        171.91        173.69        10.94 o                         
   0  10   6         26.51         29.13         6.28 o                         
   1  10   6         42.36         62.28         8.63 o                         
   2  10   6         49.51         42.02         6.21 o                         
   3  10   6         27.17         24.54         4.96 o                         
  -2  11   6         97.12         42.66        11.22 o                         
  -1  11   6        112.47        113.01        11.56 o                         
   0  11   6        115.64        103.55        10.27 o                         
   1  11   6         12.81          1.81         5.46 o                         
   2  11   6         90.21         68.58         7.02 o                         
  -6   1   7         76.71         79.45        11.41 o                         
  -5   1   7        721.23        677.34        28.41 o                         
  -4   1   7        201.31        198.84        14.87 o                         
  -3   1   7        373.70        431.32        44.54 o                         
  -2   1   7       2684.05       3021.46        71.30 o                         
  -1   1   7       4985.34       4826.36       115.07 o                         
   0   1   7       5500.92       5467.14        83.67 o                         
   1   1   7       3000.51       3070.92        83.41 o                         
   2   1   7       7043.62       6711.37       122.24 o                         
   3   1   7       3373.90       3275.82       102.96 o                         
   4   1   7        850.08        828.44        49.82 o                         
   5   1   7        445.18        424.19        34.11 o                         
   6   1   7        369.67        402.95        22.05 o                         
  -6   2   7         90.04         85.69        10.30 o                         
  -5   2   7        103.56         99.80        13.73 o                         
  -4   2   7        286.40        269.15        17.10 o                         
  -3   2   7         10.73          6.05         8.80 o                         
  -2   2   7       1621.37       1730.91        57.03 o                         
  -1   2   7          7.98          7.99         6.09 o                         
   0   2   7        590.60        580.10        22.51 o                         
   1   2   7         10.91          7.79         5.96 o                         
   2   2   7         64.26         53.70        12.77 o                         
   3   2   7        510.77        498.21        33.08 o                         
   4   2   7         44.64         47.62        12.27 o                         
   5   2   7          7.58          3.85        10.61 o                         
   6   2   7          0.08         -0.20         4.62 o                         
  -5   3   7         17.99         13.22         8.03 o                         
  -4   3   7       1046.26       1038.09        32.17 o                         
  -3   3   7        130.61        103.38        24.33 o                         
  -2   3   7       1004.07        982.93        57.73 o                         
  -1   3   7        690.31        714.07        34.18 o                         
   0   3   7         84.96        127.32        18.25 o                         
   1   3   7       5729.58       5635.27       130.24 o                         
   2   3   7        523.94        533.90        45.04 o                         
   3   3   7       3662.48       3619.96        91.62 o                         
   4   3   7         42.25         30.64        18.37 o                         
   5   3   7        162.46        218.50        21.00 o                         
  -5   4   7        257.94        292.13        16.99 o                         
  -4   4   7        304.10        297.46        19.11 o                         
  -3   4   7       1454.49       1434.38        38.85 o                         
  -2   4   7        453.44        423.15        41.13 o                         
  -1   4   7       2613.93       2664.10        92.79 o                         
   0   4   7          0.00          9.72         7.60 o                         
   1   4   7       2625.06       2599.24        75.06 o                         
   2   4   7         65.06         57.51        13.18 o                         
   3   4   7         15.11         17.56         7.04 o                         
   4   4   7        201.90        201.35        15.93 o                         
   5   4   7        139.18        133.68        11.51 o                         
  -5   5   7        246.46        277.65        17.03 o                         
  -4   5   7         17.10          6.46         6.83 o                         
  -3   5   7       1271.10       1212.65        43.04 o                         
  -2   5   7       1572.59       1491.79        83.88 o                         
  -1   5   7       1480.42       1452.66        63.15 o                         
   0   5   7        842.13        839.63        42.82 o                         
   1   5   7         67.79         95.86        12.95 o                         
   2   5   7       1442.11       1414.59        35.68 o                         
   3   5   7        340.43        320.68        16.59 o                         
   4   5   7       1358.74       1342.08        62.47 o                         
   5   5   7         79.85        101.94        12.73 o                         
  -5   6   7         99.85        117.51         9.96 o                         
  -4   6   7         41.58         60.58        13.89 o                         
  -3   6   7        200.11        207.37        21.16 o                         
  -2   6   7        498.44        472.37        23.92 o                         
  -1   6   7        232.53        211.01        32.98 o                         
   0   6   7        214.45        219.52        30.15 o                         
   1   6   7        452.08        456.03        21.02 o                         
   2   6   7        343.11        317.04        15.92 o                         
   3   6   7        130.46        118.13        11.72 o                         
   4   6   7         63.71         62.60        10.96 o                         
   5   6   7         79.09         56.32         8.21 o                         
  -5   7   7        149.44        189.74        18.09 o                         
  -4   7   7        131.76        132.55        13.37 o                         
  -3   7   7        428.65        432.21        30.36 o                         
  -2   7   7        649.20        623.56        28.15 o                         
  -1   7   7        381.37        393.09        18.90 o                         
   0   7   7        424.92        418.33        20.36 o                         
   1   7   7        309.27        317.98        16.64 o                         
   2   7   7       1974.40       1884.35        48.79 o                         
   3   7   7        312.90        294.65        19.18 o                         
   4   7   7        246.41        247.06        22.23 o                         
   5   7   7         14.35          7.10         5.50 o                         
  -4   8   7         16.56         11.30         5.95 o                         
  -3   8   7         10.33          3.65         8.93 o                         
  -2   8   7        529.34        557.39        23.10 o                         
  -1   8   7         10.71          4.84         5.32 o                         
   0   8   7        507.86        528.04        24.97 o                         
   1   8   7         83.57         76.53         8.59 o                         
   2   8   7        281.84        287.75        16.68 o                         
   3   8   7         87.12         98.50        12.50 o                         
   4   8   7         14.04         28.31         8.27 o                         
  -4   9   7        217.32        181.01        68.74 o                         
  -3   9   7         24.45         26.24         5.63 o                         
  -2   9   7         73.86         72.14         7.53 o                         
  -1   9   7        116.40        136.74        10.00 o                         
   0   9   7         33.66         44.15         7.70 o                         
   1   9   7        575.43        590.46        21.00 o                         
   2   9   7        226.52        235.02        14.47 o                         
   3   9   7        319.97        338.60        16.13 o                         
   4   9   7        105.03         75.24        46.04 o                         
  -3  10   7        278.46        214.52        19.59 o                         
  -2  10   7          2.61          2.33         4.49 o                         
  -1  10   7        401.33        456.16        16.80 o                         
   0  10   7          7.57         19.03         6.69 o                         
   1  10   7        110.25        133.00        11.70 o                         
   2  10   7         60.50         68.68         7.24 o                         
   3  10   7         14.25         25.41         5.94 o                         
  -2  11   7         73.26         46.25        11.18 o                         
  -1  11   7         95.03         88.97         8.87 o                         
   0  11   7        114.36        115.31         9.59 o                         
   1  11   7         95.31         99.99        10.60 o                         
   2  11   7        142.00        140.69        21.88 o                         
  -6   0   8         14.70          8.15         8.02 o                         
  -5   0   8         53.45         30.78        10.24 o                         
  -4   0   8         58.34         51.70        16.72 o                         
  -3   0   8       1808.14       2427.76       141.27 o                         
  -2   0   8       1465.56       1666.90       169.72 o                         
  -1   0   8       1653.82       1600.74        94.17 o                         
   0   0   8         46.17         49.42        10.76 o                         
   1   0   8       1071.27       1097.92        72.30 o                         
   2   0   8         21.73         24.43        20.19 o                         
   3   0   8         64.58         48.94        26.32 o                         
   4   0   8         95.31         90.95        27.93 o                         
   5   0   8        387.70        387.49        45.79 o                         
   6   0   8          9.45         -7.63         7.63 o                         
  -6   1   8         31.12         24.24         6.78 o                         
  -5   1   8        261.30        245.30        17.60 o                         
  -4   1   8         14.56         17.36         7.93 o                         
  -3   1   8        220.66        205.65        23.42 o                         
  -2   1   8        333.94        390.10        18.49 o                         
  -1   1   8        113.62        123.32        25.35 o                         
   0   1   8       3561.08       3632.33        64.43 o                         
   1   1   8         60.62         69.68        13.16 o                         
   2   1   8        144.53        138.09        22.26 o                         
   3   1   8       1541.15       1446.12        76.21 o                         
   4   1   8         28.26         50.01        15.06 o                         
   5   1   8          1.45          9.90        13.98 o                         
   6   1   8         16.44         12.26         7.81 o                         
  -6   2   8         61.47         49.31        10.46 o                         
  -5   2   8         77.92         78.47        14.15 o                         
  -4   2   8         19.43         15.36         6.56 o                         
  -3   2   8        179.09        179.74        17.98 o                         
  -2   2   8        415.52        444.19        26.28 o                         
  -1   2   8       1799.96       1750.48        69.42 o                         
   0   2   8       1742.40       1953.74        45.18 o                         
   1   2   8         31.24         26.02         9.11 o                         
   2   2   8         23.48         25.18        12.15 o                         
   3   2   8         83.73        107.11        13.91 o                         
   4   2   8         50.25         53.23        14.59 o                         
   5   2   8         38.54         48.15        13.19 o                         
  -5   3   8          1.54         -2.40         7.00 o                         
  -4   3   8         93.15         87.17        11.34 o                         
  -3   3   8         14.14          8.34         5.29 o                         
  -2   3   8        458.30        469.70        41.42 o                         
  -1   3   8         14.50         29.34         8.93 o                         
   0   3   8         51.41         51.24        10.38 o                         
   1   3   8        752.43        897.92        48.36 o                         
   2   3   8        203.31        225.75        39.85 o                         
   3   3   8         64.86         40.22        10.61 o                         
   4   3   8          6.64          7.89         8.55 o                         
   5   3   8         16.94         24.04         7.25 o                         
  -5   4   8         83.54         87.60        13.91 o                         
  -4   4   8        102.53        102.90        11.76 o                         
  -3   4   8         49.18         62.98         9.95 o                         
  -2   4   8         36.92         32.30        11.24 o                         
  -1   4   8        839.12        823.73        53.58 o                         
   0   4   8        391.03        396.61        29.41 o                         
   1   4   8        105.84        139.25        22.81 o                         
   2   4   8         91.01        104.00        18.03 o                         
   3   4   8        115.29        117.26        14.64 o                         
   4   4   8        178.76        168.64        14.80 o                         
   5   4   8         32.02         39.45         9.72 o                         
  -5   5   8         35.61         33.32         9.35 o                         
  -4   5   8        109.18        108.46        11.41 o                         
  -3   5   8        248.64        279.33        20.17 o                         
  -2   5   8         35.16         24.68         9.81 o                         
  -1   5   8         43.92         46.41        14.28 o                         
   0   5   8       1322.59       1275.53        72.64 o                         
   1   5   8          3.07         -3.05         7.14 o                         
   2   5   8       1289.44       1252.17        34.24 o                         
   3   5   8        106.04         95.33        12.04 o                         
   4   5   8        160.22        202.60        18.47 o                         
   5   5   8          5.64         11.59         5.98 o                         
  -5   6   8         13.35         13.73         4.38 o                         
  -4   6   8         28.07         15.05         8.52 o                         
  -3   6   8        531.16        478.14        35.36 o                         
  -2   6   8       1778.04       1718.44        46.26 o                         
  -1   6   8         99.69        110.69        11.47 o                         
   0   6   8       3228.55       3099.93       154.07 o                         
   1   6   8         21.94         29.51         5.64 o                         
   2   6   8         58.28         44.17         9.51 o                         
   3   6   8       1019.14       1003.21        36.89 o                         
   4   6   8         65.91         73.08        11.58 o                         
   5   6   8        107.78         69.59        14.34 o                         
  -5   7   8        131.60        143.45        14.50 o                         
  -4   7   8          6.98          7.67         7.45 o                         
  -3   7   8         22.15         16.74        10.46 o                         
  -2   7   8         17.56         13.89         6.12 o                         
  -1   7   8         16.07         11.93         7.09 o                         
   0   7   8        599.12        566.56        24.11 o                         
   1   7   8       1014.50        984.14        32.40 o                         
   2   7   8          7.55          6.77         5.86 o                         
   3   7   8        395.37        425.18        26.25 o                         
   4   7   8         14.46         24.12         9.87 o                         
  -4   8   8         64.51         66.53        12.21 o                         
  -3   8   8        418.47        415.43        29.83 o                         
  -2   8   8        284.40        284.74        18.78 o                         
  -1   8   8        859.32        871.37        26.38 o                         
   0   8   8         23.29         29.79         6.81 o                         
   1   8   8         61.99         67.77        10.70 o                         
   2   8   8        341.33        351.20        23.81 o                         
   3   8   8        167.80        179.26        16.24 o                         
   4   8   8        134.80        148.77        14.61 o                         
  -4   9   8         26.66         18.48         9.45 o                         
  -3   9   8          0.82         -3.37         5.03 o                         
  -2   9   8          2.20          5.06         4.88 o                         
  -1   9   8         20.40         18.13         5.21 o                         
   0   9   8         74.69         80.76         9.39 o                         
   1   9   8         12.97         12.04         4.84 o                         
   2   9   8          0.80         10.74         7.55 o                         
   3   9   8         11.93         -6.04         6.04 o                         
  -3  10   8        141.10         48.29        11.28 o                         
  -2  10   8        593.26        595.09        31.28 o                         
  -1  10   8        819.68        894.37        27.94 o                         
   0  10   8        247.28        277.38        14.56 o                         
   1  10   8         46.84         50.18        22.61 o                         
   2  10   8        202.69        219.75        19.33 o                         
   3  10   8        130.62        138.06        11.63 o                         
  -2  11   8         35.76         10.65         6.88 o                         
  -1  11   8         28.93         24.65         6.84 o                         
   0  11   8        125.30        121.28        13.41 o                         
   1  11   8         20.47         18.93         6.27 o                         
  -6   1   9        210.82        234.89        15.91 o                         
  -5   1   9        401.85        424.19        22.04 o                         
  -4   1   9        280.18        250.84        18.96 o                         
  -3   1   9        159.08        163.06        13.16 o                         
  -2   1   9        818.47        850.37        51.39 o                         
  -1   1   9       2134.83       2044.79        80.49 o                         
   0   1   9         54.01         88.91        13.05 o                         
   1   1   9        926.34        934.64        50.07 o                         
   2   1   9        225.30        204.74        27.96 o                         
   3   1   9       1077.09       1030.41        42.45 o                         
   4   1   9        500.81        465.59        37.96 o                         
   5   1   9        131.99        134.43        19.14 o                         
  -5   2   9          1.54         10.85         7.39 o                         
  -4   2   9         89.72         89.35        11.78 o                         
  -3   2   9        132.52        118.83        11.61 o                         
  -2   2   9        549.91        547.74        36.53 o                         
  -1   2   9        270.73        342.22        32.65 o                         
   0   2   9       2566.33       2691.18        73.96 o                         
   1   2   9        835.71        978.44        69.20 o                         
   2   2   9          7.52         15.74        10.86 o                         
   3   2   9        345.23        332.29        24.53 o                         
   4   2   9         37.31         46.10        13.96 o                         
   5   2   9        509.34        560.19        35.73 o                         
  -5   3   9        945.45        981.49        34.90 o                         
  -4   3   9        395.76        385.47        25.52 o                         
  -3   3   9       2350.71       2352.46        57.52 o                         
  -2   3   9       1747.70       1780.27        70.37 o                         
  -1   3   9       1127.54       1236.14        51.07 o                         
   0   3   9       4831.48       5038.38       119.28 o                         
   1   3   9         27.25         40.10        20.63 o                         
   2   3   9       2172.47       2130.98        93.52 o                         
   3   3   9         37.34         42.32        14.23 o                         
   4   3   9        242.40        220.45        25.73 o                         
   5   3   9         50.09         55.31         8.33 o                         
  -5   4   9         61.73         80.21        13.22 o                         
  -4   4   9          7.62          1.05         7.05 o                         
  -3   4   9       2013.77       1883.58        64.27 o                         
  -2   4   9         18.73          9.88        13.08 o                         
  -1   4   9        847.39        784.25        55.29 o                         
   0   4   9        302.13        352.99        28.61 o                         
   1   4   9        198.36        180.03        21.82 o                         
   2   4   9          1.38          5.96         4.23 o                         
   3   4   9         13.26         39.36        11.07 o                         
   4   4   9        503.29        543.08        22.78 o                         
   5   4   9          0.19          1.18         5.15 o                         
  -5   5   9         21.60         38.63        11.47 o                         
  -4   5   9        604.14        602.51        25.53 o                         
  -3   5   9        126.47        110.64        12.29 o                         
  -2   5   9        390.25        370.89        21.31 o                         
  -1   5   9       1319.95       1389.05        63.74 o                         
   0   5   9         89.22         85.41        15.18 o                         
   1   5   9         41.30         55.66        18.07 o                         
   2   5   9         66.72         74.99        10.85 o                         
   3   5   9       1690.28       1446.67        50.77 o                         
   4   5   9        400.69        405.10        24.73 o                         
   5   5   9         34.27         30.70         7.80 o                         
  -5   6   9         84.02         90.99        10.44 o                         
  -4   6   9        167.52        190.88        21.71 o                         
  -3   6   9          9.59         12.83         8.28 o                         
  -2   6   9         89.46         96.27        11.92 o                         
  -1   6   9        740.43        735.18        29.32 o                         
   0   6   9       1884.50       1788.59        48.98 o                         
   1   6   9       1119.51       1061.76        28.63 o                         
   2   6   9        207.37        180.66        14.90 o                         
   3   6   9        156.81        138.10        13.83 o                         
   4   6   9          3.91         12.27         6.74 o                         
   5   6   9         57.91         14.91         6.35 o                         
  -4   7   9        103.76        101.62        18.92 o                         
  -3   7   9         20.21         23.30        10.38 o                         
  -2   7   9         46.21         38.33         9.43 o                         
  -1   7   9        542.06        535.90        22.95 o                         
   0   7   9         69.80         90.18        10.52 o                         
   1   7   9         29.05         34.53         7.93 o                         
   2   7   9         31.42         37.63         9.96 o                         
   3   7   9        767.24        716.46        33.36 o                         
   4   7   9        158.91        166.11        17.25 o                         
  -4   8   9        327.98        357.68        20.77 o                         
  -3   8   9          5.14         14.54         9.27 o                         
  -2   8   9        533.79        483.72        28.19 o                         
  -1   8   9        286.89        284.24        18.64 o                         
   0   8   9        815.56        775.58        35.99 o                         
   1   8   9        517.04        517.17        24.94 o                         
   2   8   9        579.16        630.76        31.82 o                         
   3   8   9        350.62        359.23        21.62 o                         
   4   8   9          8.71         17.22        10.29 o                         
  -3   9   9         13.77         19.21         7.44 o                         
  -2   9   9        263.92        271.46        16.91 o                         
  -1   9   9        125.53        141.91        11.56 o                         
   0   9   9        540.97        550.67        29.26 o                         
   1   9   9         32.58         28.14         7.14 o                         
   2   9   9        406.15        430.31        23.83 o                         
   3   9   9         40.46         36.73         6.79 o                         
  -2  10   9         92.34         78.32        14.63 o                         
  -1  10   9        340.59        358.89        17.49 o                         
   0  10   9        120.85        123.42        13.80 o                         
   1  10   9          8.66         11.06         8.28 o                         
   2  10   9        143.78        147.26        12.99 o                         
   3  10   9          6.05          9.06         6.13 o                         
  -1  11   9         58.97         47.47         8.88 o                         
   0  11   9         26.73         23.57        10.12 o                         
   1  11   9        149.90        161.03        13.72 o                         
  -6   0  10        112.77        114.24        14.62 o                         
  -5   0  10        850.37        895.61        43.13 o                         
  -4   0  10         42.87         32.98        16.56 o                         
  -3   0  10       2505.41       2407.68       156.03 o                         
  -2   0  10        539.20        536.25        67.64 o                         
  -1   0  10       7901.46       7273.04       239.64 o                         
   0   0  10       1996.83       2096.99        89.65 o                         
   1   0  10       1358.22       1330.52        88.40 o                         
   2   0  10       2596.54       2543.72       143.50 o                         
   3   0  10         58.00         73.65        17.41 o                         
   4   0  10       1044.00        930.36        75.02 o                         
   5   0  10        200.62        192.37        31.84 o                         
  -5   1  10        113.72        101.43        11.42 o                         
  -4   1  10          4.66          5.89         6.39 o                         
  -3   1  10        335.08        359.18        21.23 o                         
  -2   1  10        799.22        783.42        43.84 o                         
  -1   1  10         53.93         47.31        15.75 o                         
   0   1  10        214.07        209.30        17.15 o                         
   1   1  10       1667.67       1751.47        73.36 o                         
   2   1  10        908.80        813.26        57.51 o                         
   3   1  10         14.23         24.32        11.05 o                         
   4   1  10         57.08         65.64        16.69 o                         
   5   1  10        134.28        142.10        19.17 o                         
  -5   2  10        472.54        482.30        25.46 o                         
  -4   2  10       1042.36       1044.09        36.67 o                         
  -3   2  10        246.14        231.34        16.53 o                         
  -2   2  10       1816.23       1765.38        77.98 o                         
  -1   2  10        962.58        825.87        53.65 o                         
   0   2  10       7791.14       8069.07       157.74 o                         
   1   2  10       4088.06       4223.45       208.19 o                         
   2   2  10       3762.62       3789.95       128.69 o                         
   3   2  10       1811.76       1678.11        62.33 o                         
   4   2  10        277.76        265.67        28.72 o                         
   5   2  10        577.21        603.65        28.64 o                         
  -5   3  10         31.45         27.71         9.98 o                         
  -4   3  10        125.22        120.52        18.84 o                         
  -3   3  10          0.20         10.50         6.38 o                         
  -2   3  10        554.66        564.86        41.27 o                         
  -1   3  10         44.07         23.85        10.45 o                         
   0   3  10          2.85         15.50        10.11 o                         
   1   3  10        249.04        309.47        32.02 o                         
   2   3  10          2.18         15.78        11.93 o                         
   3   3  10        417.13        400.25        22.84 o                         
   4   3  10         71.70         81.27        16.55 o                         
   5   3  10          6.10          1.06         5.12 o                         
  -5   4  10        222.02        222.21        19.46 o                         
  -4   4  10        704.42        743.00        28.88 o                         
  -3   4  10         75.90         67.05        12.09 o                         
  -2   4  10        732.83        761.42        26.64 o                         
  -1   4  10       1499.38       1422.69        78.07 o                         
   0   4  10       4397.71       4262.80       111.72 o                         
   1   4  10       1397.07       1339.48        62.55 o                         
   2   4  10        633.70        635.43        27.04 o                         
   3   4  10       2121.27       1854.28        49.42 o                         
   4   4  10       1047.82       1087.79        28.42 o                         
   5   4  10        293.28        284.89        15.72 o                         
  -5   5  10          0.94          2.77         6.44 o                         
  -4   5  10         57.76         64.13         9.61 o                         
  -3   5  10         12.22         13.54         7.40 o                         
  -2   5  10        138.38        128.78        13.92 o                         
  -1   5  10        330.66        329.45        24.91 o                         
   0   5  10          0.13          3.85         7.93 o                         
   1   5  10        404.53        382.19        19.47 o                         
   2   5  10        134.80        137.59        14.28 o                         
   3   5  10        504.76        471.93        28.62 o                         
   4   5  10          0.01          0.74         6.85 o                         
   5   5  10         58.81         27.76        10.68 o                         
  -5   6  10        339.21        387.42        18.35 o                         
  -4   6  10         25.97         20.82         6.75 o                         
  -3   6  10        277.74        253.89        20.47 o                         
  -2   6  10         44.02         34.79         9.86 o                         
  -1   6  10       3010.65       2876.66        76.01 o                         
   0   6  10        417.95        413.04        22.20 o                         
   1   6  10        175.91        158.55        12.75 o                         
   2   6  10         47.99         29.93         7.65 o                         
   3   6  10        185.41        179.40        15.70 o                         
   4   6  10       1050.58       1121.27        36.94 o                         
  -4   7  10          3.12          7.60         6.09 o                         
  -3   7  10        219.23        231.52        23.38 o                         
  -2   7  10        372.93        386.05        25.24 o                         
  -1   7  10          6.88          8.73         5.90 o                         
   0   7  10        996.02       1042.02        34.88 o                         
   1   7  10          3.80         12.01         6.67 o                         
   2   7  10        431.44        374.84        25.48 o                         
   3   7  10        127.66        118.30        13.86 o                         
   4   7  10         14.20         19.60         7.52 o                         
  -4   8  10        416.68        418.12        45.80 o                         
  -3   8  10         76.34         64.22        12.87 o                         
  -2   8  10        134.95        142.49        16.10 o                         
  -1   8  10         58.54         52.67         9.09 o                         
   0   8  10        923.43        976.61        34.11 o                         
   1   8  10        683.52        684.65        28.17 o                         
   2   8  10         68.97         61.17        10.61 o                         
   3   8  10        168.46        169.53        17.01 o                         
   4   8  10         23.03         32.99        12.50 o                         
  -3   9  10          5.77          5.00         5.15 o                         
  -2   9  10          2.19          2.49         5.18 o                         
  -1   9  10         46.33         53.76         7.31 o                         
   0   9  10         48.44         49.15         8.52 o                         
   1   9  10        212.96        223.04        15.50 o                         
   2   9  10          9.22         11.54         6.76 o                         
   3   9  10          9.58         11.80         5.12 o                         
  -2  10  10         63.10         66.04         8.63 o                         
  -1  10  10        138.86        130.23        10.21 o                         
   0  10  10         52.51         57.90         9.40 o                         
   1  10  10         80.53         60.20        11.43 o                         
   2  10  10         24.49         27.39         5.62 o                         
  -1  11  10         24.07          5.26         6.17 o                         
   0  11  10         70.11         69.62         9.40 o                         
   1  11  10         18.63          7.90         6.34 o                         
  -5   1  11         22.65         20.74         9.36 o                         
  -4   1  11         26.27         29.42         7.66 o                         
  -3   1  11         62.94         60.54        10.04 o                         
  -2   1  11        593.59        557.40        66.70 o                         
  -1   1  11        217.41        198.18        47.34 o                         
   0   1  11         33.98         41.76         8.99 o                         
   1   1  11        398.84        426.65        37.11 o                         
   2   1  11         70.72         50.53        21.38 o                         
   3   1  11         17.59         23.32         9.53 o                         
   4   1  11        321.46        341.56        32.43 o                         
   5   1  11        114.13         83.48        10.69 o                         
  -5   2  11         40.06         46.62         8.93 o                         
  -4   2  11        182.51        153.39        17.58 o                         
  -3   2  11        403.89        373.71        20.89 o                         
  -2   2  11       1093.74       1077.16        57.92 o                         
  -1   2  11        172.04        199.01        28.03 o                         
   0   2  11         59.51         34.66        12.36 o                         
   1   2  11          3.39         -6.53         9.74 o                         
   2   2  11        467.93        494.88        48.01 o                         
   3   2  11       1367.62       1210.40        48.26 o                         
   4   2  11          1.79         -6.05        13.65 o                         
   5   2  11        214.60        223.09        18.79 o                         
  -5   3  11         55.62         66.81        12.94 o                         
  -4   3  11        332.76        304.44        23.01 o                         
  -3   3  11         19.12         14.87        11.75 o                         
  -2   3  11         48.24         49.54         8.07 o                         
  -1   3  11        911.89        913.27        49.22 o                         
   0   3  11        141.83        187.16        21.55 o                         
   1   3  11       1636.97       1708.85        74.99 o                         
   2   3  11        530.55        545.61        22.31 o                         
   3   3  11        423.30        449.15        24.32 o                         
   4   3  11         68.82         78.31        12.40 o                         
   5   3  11        221.80        239.70        15.35 o                         
  -5   4  11         10.47          0.70         6.94 o                         
  -4   4  11        217.11        202.70        15.21 o                         
  -3   4  11          3.38          4.01         6.92 o                         
  -2   4  11        352.40        344.27        18.48 o                         
  -1   4  11       2701.54       2618.48       111.37 o                         
   0   4  11          8.49          5.75         7.54 o                         
   1   4  11         50.78         53.80        15.26 o                         
   2   4  11         41.77         32.92         7.55 o                         
   3   4  11          2.26         16.02         6.05 o                         
   4   4  11        393.91        490.47        18.46 o                         
   5   4  11         38.51         29.58        11.00 o                         
  -5   5  11        161.86        170.28        13.81 o                         
  -4   5  11         16.98         11.21         5.48 o                         
  -3   5  11         95.61         95.82        15.14 o                         
  -2   5  11         22.36         32.47         7.97 o                         
  -1   5  11        749.12        699.63        30.99 o                         
   0   5  11       3258.31       3325.25        72.01 o                         
   1   5  11        157.60        141.67        12.30 o                         
   2   5  11         34.34         41.71        10.96 o                         
   3   5  11         22.10         12.20         8.13 o                         
   4   5  11        224.27        246.70        15.33 o                         
  -4   6  11         41.77         35.98         6.51 o                         
  -3   6  11         30.42         26.41         8.91 o                         
  -2   6  11        140.36        128.38        15.71 o                         
  -1   6  11         18.89         19.06         8.74 o                         
   0   6  11         53.04         53.38        10.42 o                         
   1   6  11        274.87        238.82        17.52 o                         
   2   6  11         59.72         43.29         8.51 o                         
   3   6  11        273.96        279.80        18.51 o                         
   4   6  11         35.65         44.92         8.03 o                         
  -4   7  11        235.19        258.71        18.63 o                         
  -3   7  11        116.62        126.98        13.78 o                         
  -2   7  11         37.39         38.55         9.70 o                         
  -1   7  11        294.80        264.38        21.73 o                         
   0   7  11        811.60        762.54        27.20 o                         
   1   7  11         44.90         41.65         8.46 o                         
   2   7  11         59.22         53.33        13.75 o                         
   3   7  11         33.63         25.55         6.85 o                         
   4   7  11        169.26        184.62        15.21 o                         
  -4   8  11        183.36        154.64        57.69 o                         
  -3   8  11         38.40         45.14        10.22 o                         
  -2   8  11        360.08        361.21        26.91 o                         
  -1   8  11         42.23         38.12         7.46 o                         
   0   8  11        269.10        234.22        14.92 o                         
   1   8  11        345.46        350.33        26.45 o                         
   2   8  11         43.13         45.46         9.20 o                         
   3   8  11        268.11        278.65        17.43 o                         
  -3   9  11        226.83        216.54        14.71 o                         
  -2   9  11         99.45        114.23        10.71 o                         
  -1   9  11        719.55        807.62        24.83 o                         
   0   9  11         15.26         26.61         6.90 o                         
   1   9  11        747.62        842.59        30.85 o                         
   2   9  11         14.03         12.80         5.73 o                         
   3   9  11        249.22        287.72        22.66 o                         
  -2  10  11         38.67         30.78         8.09 o                         
  -1  10  11        224.51        233.93        15.36 o                         
   0  10  11         63.67         62.97         8.81 o                         
   1  10  11         63.37         58.83        10.87 o                         
   2  10  11         51.53         50.38         6.30 o                         
   0  11  11        330.82        245.10       122.31 o                         
   1  11  11         34.74         11.40         4.73 o                         
  -5   0  12         43.28         45.60        10.08 o                         
  -4   0  12        877.97        814.14        56.45 o                         
  -3   0  12         17.62         17.79        12.67 o                         
  -2   0  12       3763.98       3550.47       193.32 o                         
  -1   0  12         63.56         69.78        29.56 o                         
   0   0  12       1062.34       1045.01        59.71 o                         
   1   0  12        129.51        115.91        21.37 o                         
   2   0  12        334.41        289.18        31.00 o                         
   3   0  12        832.87        769.02        68.69 o                         
   4   0  12         23.45          9.88        14.70 o                         
   5   0  12        285.82        267.59        32.15 o                         
  -5   1  12         57.10         60.60        12.51 o                         
  -4   1  12         50.20         48.89        11.98 o                         
  -3   1  12          1.03         -3.35         7.69 o                         
  -2   1  12          0.48         20.63         8.09 o                         
  -1   1  12        695.48        753.47       115.80 o                         
   0   1  12        707.63        732.09        42.53 o                         
   1   1  12        685.27        731.01        37.93 o                         
   2   1  12        380.37        377.91        24.94 o                         
   3   1  12         37.38         59.56        17.06 o                         
   4   1  12        100.25         93.76        18.55 o                         
   5   1  12         11.24         17.49         8.74 o                         
  -5   2  12        183.03        191.51        16.50 o                         
  -4   2  12        148.42        136.20        15.65 o                         
  -3   2  12        457.61        429.84        23.96 o                         
  -2   2  12        126.24        125.25        13.45 o                         
  -1   2  12        220.21        243.63        32.94 o                         
   0   2  12        451.56        476.55        34.67 o                         
   1   2  12        931.98        946.07        55.32 o                         
   2   2  12        121.45        108.29        11.44 o                         
   3   2  12         15.22         25.56        11.60 o                         
   4   2  12         87.09         97.00        18.74 o                         
   5   2  12          9.81         11.48         5.43 o                         
  -5   3  12         41.44         48.96         9.27 o                         
  -4   3  12         82.62         74.83        13.23 o                         
  -3   3  12        319.74        297.28        26.50 o                         
  -2   3  12        306.11        303.06        18.66 o                         
  -1   3  12          1.37         -7.87        11.82 o                         
   0   3  12        106.32        110.68        20.77 o                         
   1   3  12         68.50         53.38         9.92 o                         
   2   3  12        399.17        413.42        21.03 o                         
   3   3  12        278.58        301.15        19.97 o                         
   4   3  12         54.53         64.65         9.48 o                         
   5   3  12          1.95          0.25         2.83 o                         
  -5   4  12        162.39        160.22        24.00 o                         
  -4   4  12        367.59        345.96        22.76 o                         
  -3   4  12        339.80        329.81        24.08 o                         
  -2   4  12        336.15        324.29        18.40 o                         
  -1   4  12         28.67         23.53        10.48 o                         
   0   4  12        104.74        112.72        15.02 o                         
   1   4  12        230.34        229.27        15.26 o                         
   2   4  12        142.05        115.68        11.22 o                         
   3   4  12         27.88         22.65         6.29 o                         
   4   4  12        121.14        128.05         9.46 o                         
   5   4  12         10.66         15.46         7.41 o                         
  -5   5  12          0.97          5.33         3.77 o                         
  -4   5  12        240.48        253.04        15.12 o                         
  -3   5  12        437.98        441.50        26.88 o                         
  -2   5  12        410.54        381.13        22.63 o                         
  -1   5  12       1070.86       1046.42        39.00 o                         
   0   5  12        160.39        146.91        14.98 o                         
   1   5  12       1101.19        989.99        37.08 o                         
   2   5  12        157.85        159.22        16.49 o                         
   3   5  12        348.70        379.54        24.92 o                         
   4   5  12          1.41          4.43         4.28 o                         
  -4   6  12       1020.03       1091.44        39.56 o                         
  -3   6  12         19.98         14.38         8.55 o                         
  -2   6  12        333.60        330.07        23.94 o                         
  -1   6  12         29.22         34.95         7.92 o                         
   0   6  12        210.61        207.81        16.20 o                         
   1   6  12         71.03         65.12        11.29 o                         
   2   6  12         27.73         26.08         7.74 o                         
   3   6  12        266.65        250.38        17.13 o                         
   4   6  12         22.94         30.91         8.21 o                         
  -4   7  12         44.29         43.62         7.55 o                         
  -3   7  12         16.11         18.40         7.57 o                         
  -2   7  12        243.13        259.37        20.45 o                         
  -1   7  12         46.31         39.70         7.98 o                         
   0   7  12       1221.02       1154.19        37.41 o                         
   1   7  12          6.88          4.29         6.94 o                         
   2   7  12        370.46        354.82        29.60 o                         
   3   7  12         21.53         21.11         7.85 o                         
   4   7  12         11.40         16.31         5.12 o                         
  -3   8  12        171.06        179.48        17.02 o                         
  -2   8  12        179.06        157.46        15.73 o                         
  -1   8  12        265.36        305.39        18.06 o                         
   0   8  12        250.13        282.00        16.80 o                         
   1   8  12        598.39        621.63        23.08 o                         
   2   8  12        412.84        397.99        23.01 o                         
   3   8  12         40.24         55.95         7.95 o                         
  -3   9  12         50.17         46.06         7.71 o                         
  -2   9  12        205.24        200.53        14.56 o                         
  -1   9  12        108.88        114.28         9.45 o                         
   0   9  12          3.82          3.86         5.01 o                         
   1   9  12        198.51        228.25        14.16 o                         
   2   9  12         11.73         16.74         5.73 o                         
   3   9  12         54.25         47.97         7.27 o                         
  -2  10  12         22.48         11.69         4.29 o                         
  -1  10  12         33.38         35.93         6.06 o                         
   0  10  12        153.24        158.67        12.25 o                         
   1  10  12         93.27         95.24        13.33 o                         
   2  10  12        111.41        104.71         9.58 o                         
  -5   1  13        178.09        180.12        13.30 o                         
  -4   1  13        806.14        772.16        37.11 o                         
  -3   1  13       1200.16       1080.22        38.40 o                         
  -2   1  13        848.58        799.19        36.60 o                         
  -1   1  13       4430.93       4336.88       180.04 o                         
   0   1  13       2104.23       2135.63        76.89 o                         
   1   1  13       6048.54       6049.01       180.12 o                         
   2   1  13        380.57        325.84        20.30 o                         
   3   1  13        390.96        411.66        35.22 o                         
   4   1  13        751.02        746.56        44.56 o                         
   5   1  13        485.07        554.06        22.45 o                         
  -5   2  13         62.62         72.80         8.75 o                         
  -4   2  13        121.66        126.04        14.85 o                         
  -3   2  13        307.34        281.43        19.53 o                         
  -2   2  13        871.80        858.53        33.67 o                         
  -1   2  13          4.71         -0.68         5.73 o                         
   0   2  13        270.07        248.06        26.79 o                         
   1   2  13         48.67         61.51         7.95 o                         
   2   2  13       1386.91       1218.36        46.26 o                         
   3   2  13         58.29         53.56        11.48 o                         
   4   2  13         45.23         62.03        15.18 o                         
   5   2  13         19.14         21.65         9.20 o                         
  -5   3  13        393.18        427.14        22.95 o                         
  -4   3  13        358.47        370.12        23.32 o                         
  -3   3  13        439.79        454.53        24.22 o                         
  -2   3  13        325.93        330.26        21.18 o                         
  -1   3  13         57.28         45.14        11.31 o                         
   0   3  13       4102.69       3980.49        96.94 o                         
   1   3  13        668.23        696.12        29.11 o                         
   2   3  13       1985.18       1872.00        51.33 o                         
   3   3  13        155.62        151.48        12.93 o                         
   4   3  13        526.53        531.85        23.51 o                         
   5   3  13        392.77        429.45        28.43 o                         
  -5   4  13         31.13         32.20         7.63 o                         
  -4   4  13        216.81        206.61        17.34 o                         
  -3   4  13         39.77         53.75        10.66 o                         
  -2   4  13        213.57        226.72        17.51 o                         
  -1   4  13          1.48          5.30         6.12 o                         
   0   4  13         86.73        101.12        16.74 o                         
   1   4  13         83.63         85.73        10.08 o                         
   2   4  13        302.97        304.78        17.26 o                         
   3   4  13         43.04         30.04         6.77 o                         
   4   4  13        129.69        115.48         9.37 o                         
  -4   5  13        296.48        326.52        15.82 o                         
  -3   5  13        479.06        478.52        26.94 o                         
  -2   5  13        732.06        687.00        31.04 o                         
  -1   5  13       1951.00       1979.75        58.86 o                         
   0   5  13        986.39        918.79        29.54 o                         
   1   5  13       1473.17       1403.65        47.39 o                         
   2   5  13        178.43        185.00        17.81 o                         
   3   5  13        713.10        717.53        28.74 o                         
   4   5  13        104.98        109.59         8.96 o                         
  -4   6  13          0.00         -3.98         4.79 o                         
  -3   6  13        130.44        130.45        16.35 o                         
  -2   6  13          6.94         10.83         8.45 o                         
  -1   6  13        128.96        126.73        12.72 o                         
   0   6  13         47.77         44.55        10.24 o                         
   1   6  13         13.26         18.30         8.72 o                         
   2   6  13         12.27          0.37         6.20 o                         
   3   6  13        121.32        122.93        13.03 o                         
   4   6  13          1.07         -4.28         4.28 o                         
  -4   7  13        126.56         96.42        10.26 o                         
  -3   7  13        276.41        274.31        17.81 o                         
  -2   7  13         86.85         87.88        12.60 o                         
  -1   7  13        207.02        249.24        16.73 o                         
   0   7  13        645.81        657.34        27.98 o                         
   1   7  13        758.67        728.75        42.32 o                         
   2   7  13        185.66        175.61        16.64 o                         
   3   7  13         50.07         63.10         8.94 o                         
  -3   8  13         50.93         53.11         7.06 o                         
  -2   8  13         32.76         33.84         7.56 o                         
  -1   8  13         32.46         32.17         7.71 o                         
   0   8  13          3.85          2.46         5.14 o                         
   1   8  13          0.09         -1.85        10.73 o                         
   2   8  13          1.16          6.52         5.96 o                         
   3   8  13         28.16         32.81         5.10 o                         
  -3   9  13         18.07          9.18         5.07 o                         
  -2   9  13         23.86         25.37         5.76 o                         
  -1   9  13        334.09        351.91        15.60 o                         
   0   9  13        304.11        313.79        14.01 o                         
   1   9  13          9.36         11.35         4.97 o                         
   2   9  13        118.02        124.13        10.72 o                         
  -1  10  13         42.71         34.15         7.44 o                         
   0  10  13          6.67          9.27         7.11 o                         
   1  10  13         39.48         44.44         8.29 o                         
  -5   0  14         26.50         39.27        11.73 o                         
  -4   0  14        289.55        334.41        29.22 o                         
  -3   0  14       1338.84       1235.36        57.71 o                         
  -2   0  14        126.93        106.41        16.39 o                         
  -1   0  14        105.43         93.03        12.57 o                         
   0   0  14         68.34         59.65        11.47 o                         
   1   0  14        798.37        845.59        36.16 o                         
   2   0  14       1445.95       1420.31        62.40 o                         
   3   0  14        161.06        154.28        30.77 o                         
   4   0  14       1937.38       2233.51       106.17 o                         
   5   0  14         27.16         32.85         6.44 o                         
  -5   1  14         19.43          4.96         4.34 o                         
  -4   1  14          5.83         12.59         6.83 o                         
  -3   1  14          1.99         -4.61         7.23 o                         
  -2   1  14        214.92        207.36        15.98 o                         
  -1   1  14        642.00        654.79        22.97 o                         
   0   1  14         66.30         62.53         8.95 o                         
   1   1  14        277.33        277.23        17.14 o                         
   2   1  14        682.57        682.48        27.79 o                         
   3   1  14         23.26         27.92        12.95 o                         
   4   1  14         25.94         23.54         9.78 o                         
   5   1  14         41.37         44.11         5.01 o                         
  -5   2  14          8.60          5.20         4.48 o                         
  -4   2  14        243.33        264.93        20.30 o                         
  -3   2  14        101.74         88.94        11.47 o                         
  -2   2  14        195.37        201.76        16.85 o                         
  -1   2  14         98.24         87.13        10.69 o                         
   0   2  14        307.74        321.10        18.42 o                         
   1   2  14        513.77        494.32        22.85 o                         
   2   2  14         22.09         33.18        11.33 o                         
   3   2  14         88.90         97.17        17.42 o                         
   4   2  14         74.15         86.73        12.51 o                         
   5   2  14        282.18        269.34        21.43 o                         
  -5   3  14          0.84          2.75         5.55 o                         
  -4   3  14          6.25         14.21        10.54 o                         
  -3   3  14          3.45         -6.94         6.94 o                         
  -2   3  14        386.64        416.51        23.11 o                         
  -1   3  14        259.72        268.31        21.53 o                         
   0   3  14        135.06        138.77        13.12 o                         
   1   3  14        409.67        424.98        19.99 o                         
   2   3  14        175.77        173.53        14.98 o                         
   3   3  14         12.14          8.59         7.06 o                         
   4   3  14         58.66         67.00        10.43 o                         
  -4   4  14        302.03        314.07        19.62 o                         
  -3   4  14        108.03         94.06        13.31 o                         
  -2   4  14        215.11        221.05        17.47 o                         
  -1   4  14        119.21        145.95        14.21 o                         
   0   4  14        140.78        145.78        14.96 o                         
   1   4  14         92.58         90.51        15.65 o                         
   2   4  14         35.83         43.13         7.89 o                         
   3   4  14         55.78         52.08         7.88 o                         
   4   4  14         15.47         15.42         8.95 o                         
  -4   5  14         63.06         65.89         8.06 o                         
  -3   5  14        152.93        149.96        15.24 o                         
  -2   5  14         20.46         17.47         6.90 o                         
  -1   5  14        645.80        644.11        30.31 o                         
   0   5  14        158.31        149.61        16.16 o                         
   1   5  14       1278.85       1200.59       148.83 o                         
   2   5  14         63.45         60.52        14.29 o                         
   3   5  14         87.66         99.68        10.64 o                         
   4   5  14         79.30         70.69         7.62 o                         
  -4   6  14          9.71         22.31         8.74 o                         
  -3   6  14        686.01        698.46        30.19 o                         
  -2   6  14         43.08         38.68         8.87 o                         
  -1   6  14        459.53        503.55        29.84 o                         
   0   6  14         31.51         25.50         9.00 o                         
   1   6  14         95.29         85.75        13.18 o                         
   2   6  14       1182.11       1152.36        55.20 o                         
   3   6  14         94.19         77.37         9.99 o                         
  -3   7  14        109.59        107.74        11.09 o                         
  -2   7  14         32.50         35.80         8.96 o                         
  -1   7  14        242.02        268.59        17.51 o                         
   0   7  14        558.76        579.47        22.53 o                         
   1   7  14         10.25         12.15         6.11 o                         
   2   7  14        692.99        722.74        34.44 o                         
   3   7  14        144.89        164.15        12.39 o                         
  -3   8  14        100.94         98.11         8.43 o                         
  -2   8  14        665.54        712.02        26.82 o                         
  -1   8  14         25.66         31.10         5.81 o                         
   0   8  14        147.92        158.87        10.25 o                         
   1   8  14        356.19        372.68        21.80 o                         
   2   8  14        115.13        125.08        12.25 o                         
   3   8  14        158.66        152.80        12.20 o                         
  -2   9  14         55.06         46.43         6.10 o                         
  -1   9  14        338.94        359.19        17.99 o                         
   0   9  14        167.25        170.33         9.51 o                         
   1   9  14         58.64         64.31         6.87 o                         
   2   9  14          5.68          8.34         3.18 o                         
   0  10  14         83.45         81.78        12.63 o                         
  -5   1  15         31.56         28.64         6.35 o                         
  -4   1  15         24.13         13.65         9.36 o                         
  -3   1  15        197.08        182.81        16.46 o                         
  -2   1  15         85.52         85.67        15.68 o                         
  -1   1  15        276.32        281.26        19.00 o                         
   0   1  15        303.79        302.84        18.29 o                         
   1   1  15         51.61         56.02         8.77 o                         
   2   1  15         97.47         91.21        13.76 o                         
   3   1  15        321.21        273.43        28.35 o                         
   4   1  15         11.67         15.64         8.52 o                         
  -5   2  15         78.66         77.98        12.60 o                         
  -4   2  15         33.87         34.58         6.87 o                         
  -3   2  15        379.57        389.67        22.54 o                         
  -2   2  15         17.44         13.82        10.79 o                         
  -1   2  15       1303.54       1234.84        35.57 o                         
   0   2  15        198.92        189.56        16.51 o                         
   1   2  15          1.66         19.55         6.40 o                         
   2   2  15        216.22        224.99        17.19 o                         
   3   2  15         10.82         10.78         7.99 o                         
   4   2  15        600.85        634.61        27.91 o                         
  -4   3  15        189.68        196.73        20.50 o                         
  -3   3  15        150.00        149.90        13.57 o                         
  -2   3  15        321.44        327.05        20.61 o                         
  -1   3  15        103.86         94.59        12.29 o                         
   0   3  15         67.70         72.36         9.81 o                         
   1   3  15       1608.18       1452.00        57.10 o                         
   2   3  15         17.82         17.78         7.29 o                         
   3   3  15         18.49         19.27         7.32 o                         
   4   3  15        113.00        120.34        11.68 o                         
  -4   4  15        324.96        339.56        23.21 o                         
  -3   4  15          2.32         13.33         7.85 o                         
  -2   4  15        320.77        284.66        22.29 o                         
  -1   4  15        105.15         96.90        11.73 o                         
   0   4  15         43.47         55.59         8.64 o                         
   1   4  15        117.12        119.63        12.37 o                         
   2   4  15         36.98         28.83         6.95 o                         
   3   4  15        143.11        146.80        12.46 o                         
   4   4  15         21.76         29.65         8.25 o                         
  -4   5  15         11.98          7.69         5.57 o                         
  -3   5  15         53.12         63.96         9.02 o                         
  -2   5  15        194.37        203.18        15.95 o                         
  -1   5  15        169.97        130.64        15.21 o                         
   0   5  15         30.67         43.65         8.60 o                         
   1   5  15         12.73         11.10         7.25 o                         
   2   5  15        636.80        643.26        30.55 o                         
   3   5  15        173.68        161.95        15.08 o                         
  -3   6  15         69.07         72.06        10.10 o                         
  -2   6  15          5.53         14.90         7.94 o                         
  -1   6  15        409.36        392.46        21.58 o                         
   0   6  15         31.71         32.30         9.05 o                         
   1   6  15         32.21         38.46         8.18 o                         
   2   6  15         15.64         23.45         7.77 o                         
   3   6  15          7.71         11.60         4.58 o                         
  -3   7  15         10.52         10.55         4.71 o                         
  -2   7  15        239.98        248.15        17.56 o                         
  -1   7  15         14.32         17.61         8.31 o                         
   0   7  15         51.63         73.50         8.38 o                         
   1   7  15        208.86        221.54        15.26 o                         
   2   7  15        178.22        205.14        13.56 o                         
   3   7  15         85.85         91.48        10.73 o                         
  -3   8  15        262.82        260.47        13.69 o                         
  -2   8  15         37.53         45.52         7.35 o                         
  -1   8  15         69.84         67.81         7.24 o                         
   0   8  15         54.81         59.40         6.39 o                         
   1   8  15         39.71         28.94         7.04 o                         
   2   8  15        184.35        201.36        13.47 o                         
  -2   9  15         15.87         22.14         5.04 o                         
  -1   9  15        262.54        282.05        14.34 o                         
   0   9  15          9.71          2.81         3.61 o                         
   1   9  15        734.53        692.26        20.16 o                         
  -4   0  16        656.82        717.03        52.76 o                         
  -3   0  16         90.36         72.91        15.14 o                         
  -2   0  16       2265.86       2186.46       141.98 o                         
  -1   0  16         37.09         40.21        11.23 o                         
   0   0  16        957.17        993.91        58.98 o                         
   1   0  16       2374.27       2348.33        77.71 o                         
   2   0  16        291.55        291.89        42.15 o                         
   3   0  16        984.40        966.11        71.58 o                         
   4   0  16         46.71         55.51        21.12 o                         
  -4   1  16         41.53         36.83         8.15 o                         
  -3   1  16         58.45         59.45         9.67 o                         
  -2   1  16        140.68        131.88        13.86 o                         
  -1   1  16          4.99          6.85         6.94 o                         
   0   1  16       1025.85       1006.48        36.17 o                         
   1   1  16        584.35        528.08        30.50 o                         
   2   1  16          1.69         -5.52         7.53 o                         
   3   1  16          5.55          3.79         8.38 o                         
   4   1  16         52.93         63.51         9.67 o                         
  -4   2  16        190.56        211.68        15.99 o                         
  -3   2  16       1263.64       1298.03        45.74 o                         
  -2   2  16        811.95        767.28        36.43 o                         
  -1   2  16        848.12        793.41        36.73 o                         
   0   2  16       1255.73       1156.64        49.19 o                         
   1   2  16       1161.36       1076.35        43.23 o                         
   2   2  16       1128.49       1135.15        37.44 o                         
   3   2  16         84.01         94.78        12.69 o                         
   4   2  16        336.01        368.84        19.39 o                         
  -4   3  16          0.45          4.43         4.72 o                         
  -3   3  16          2.55          1.03         6.84 o                         
  -2   3  16         52.94         48.31         9.47 o                         
  -1   3  16         28.38         28.14         9.31 o                         
   0   3  16        162.01        168.64        16.82 o                         
   1   3  16          9.12         -4.46         7.19 o                         
   2   3  16         17.07         18.09         6.91 o                         
   3   3  16         26.95         29.51         6.67 o                         
   4   3  16         61.53         69.99         7.29 o                         
  -4   4  16         70.87         71.03         8.15 o                         
  -3   4  16        894.82        941.14        42.04 o                         
  -2   4  16       1254.24       1228.59        44.18 o                         
  -1   4  16       1410.49       1406.66        41.21 o                         
   0   4  16        550.00        527.23        28.88 o                         
   1   4  16        196.98        210.38        18.29 o                         
   2   4  16        802.19        786.84        29.66 o                         
   3   4  16        182.23        178.80        12.84 o                         
   4   4  16        121.44        106.69        18.18 o                         
  -4   5  16          0.22          7.96         5.31 o                         
  -3   5  16         55.57         56.10         7.31 o                         
  -2   5  16        156.14        177.09        16.42 o                         
  -1   5  16         91.81         92.00        11.45 o                         
   0   5  16         37.22         41.16         8.73 o                         
   1   5  16        255.83        256.14        20.26 o                         
   2   5  16         27.65         22.40        12.21 o                         
   3   5  16         54.79         56.19        10.79 o                         
  -3   6  16         11.83         16.23         5.48 o                         
  -2   6  16        821.21        837.11        39.92 o                         
  -1   6  16        318.19        315.40        21.66 o                         
   0   6  16         28.51         35.59         8.62 o                         
   1   6  16         99.60         93.57        12.21 o                         
   2   6  16         55.19         56.63         9.67 o                         
   3   6  16        432.97        427.15        23.15 o                         
  -3   7  16          0.26          5.85         3.55 o                         
  -2   7  16        235.37        254.65        16.43 o                         
  -1   7  16          0.54          6.04         6.47 o                         
   0   7  16        353.10        364.04        14.68 o                         
   1   7  16          1.03         -2.66         4.79 o                         
   2   7  16        393.12        429.08        20.36 o                         
   3   7  16          6.72          7.29         5.96 o                         
  -2   8  16         23.38         29.49         5.68 o                         
  -1   8  16        148.71        160.53         9.58 o                         
   0   8  16         20.13         21.14         4.67 o                         
   1   8  16         50.49         55.74         6.91 o                         
   2   8  16         74.31         77.14         9.58 o                         
   0   9  16          5.84         -6.91         7.29 o                         
  -4   1  17         83.32         82.04        11.85 o                         
  -3   1  17        617.22        651.12        26.47 o                         
  -2   1  17        260.85        249.96        21.48 o                         
  -1   1  17         95.52         98.95        13.20 o                         
   0   1  17         67.37         64.78        14.93 o                         
   1   1  17        562.13        565.49        31.31 o                         
   2   1  17        524.02        548.40        30.11 o                         
   3   1  17        927.77       1067.76        38.95 o                         
   4   1  17         63.03         60.99         6.55 o                         
  -4   2  17         27.71         29.18         6.58 o                         
  -3   2  17        669.87        701.44        31.94 o                         
  -2   2  17        182.28        216.60        16.43 o                         
  -1   2  17        196.35        198.73        25.08 o                         
   0   2  17          0.90         -8.10         8.10 o                         
   1   2  17          2.75          3.56         7.89 o                         
   2   2  17         71.00         66.25        10.25 o                         
   3   2  17         30.68         36.52         8.49 o                         
   4   2  17        103.10        104.12         8.94 o                         
  -4   3  17         56.63         67.28        15.25 o                         
  -3   3  17         16.49          1.74         8.51 o                         
  -2   3  17        846.84        886.29        31.70 o                         
  -1   3  17         24.77         27.91        10.20 o                         
   0   3  17       1335.22       1268.64        48.57 o                         
   1   3  17        112.32         98.32        13.56 o                         
   2   3  17        956.99       1030.96        33.74 o                         
   3   3  17        222.47        235.64        16.86 o                         
   4   3  17         67.43         52.18        12.35 o                         
  -4   4  17         15.86         19.37         7.12 o                         
  -3   4  17         62.37         63.20         8.07 o                         
  -2   4  17        423.26        416.81        24.84 o                         
  -1   4  17        101.82         85.92        16.04 o                         
   0   4  17         43.10         27.20         8.36 o                         
   1   4  17        387.50        393.83        28.40 o                         
   2   4  17         19.23         20.63         6.16 o                         
   3   4  17        627.53        650.90        39.08 o                         
  -3   5  17         86.57         97.21         8.76 o                         
  -2   5  17        105.27        105.31        12.90 o                         
  -1   5  17        418.72        441.96        40.39 o                         
   0   5  17        200.04        183.27        16.61 o                         
   1   5  17        267.67        270.46        19.78 o                         
   2   5  17        233.64        247.89        23.18 o                         
   3   5  17        339.51        367.69        21.45 o                         
  -3   6  17        142.51        144.09        10.21 o                         
  -2   6  17          1.94         -2.93         6.51 o                         
  -1   6  17        138.02        121.54        13.47 o                         
   0   6  17         91.80         74.44         9.46 o                         
   1   6  17        320.52        342.56        34.59 o                         
   2   6  17        270.20        292.67        22.49 o                         
   3   6  17        112.72        111.95        17.07 o                         
  -2   7  17         90.82         95.63         9.39 o                         
  -1   7  17        238.48        244.75        13.64 o                         
   0   7  17         17.02         19.20         4.91 o                         
   1   7  17        168.43        181.74        11.73 o                         
   2   7  17        168.01        175.49        17.31 o                         
  -2   8  17         14.50         13.07        12.90 o                         
  -1   8  17        199.00        212.85        11.71 o                         
   0   8  17        245.40        254.48        16.12 o                         
   1   8  17         88.11         97.46         7.13 o                         
  -4   0  18        166.68        172.92        21.72 o                         
  -3   0  18        277.59        297.70        26.30 o                         
  -2   0  18         29.01         34.56        10.72 o                         
  -1   0  18        166.07        153.10        20.28 o                         
   0   0  18        344.94        354.19        43.88 o                         
   1   0  18        623.40        672.41        58.62 o                         
   2   0  18         18.36         22.47        18.28 o                         
   3   0  18        130.57        158.59        26.19 o                         
   4   0  18         36.31         39.45        10.04 o                         
  -4   1  18          3.34         -1.68         5.92 o                         
  -3   1  18         49.11         59.81         7.98 o                         
  -2   1  18         28.13         28.74        12.37 o                         
  -1   1  18        152.26        152.97        16.53 o                         
   0   1  18        506.48        480.33        28.54 o                         
   1   1  18          0.74          7.25        10.38 o                         
   2   1  18        190.93        173.68        30.73 o                         
   3   1  18         16.87         36.42         8.26 o                         
   4   1  18          3.83         -1.59         6.91 o                         
  -4   2  18         12.64         34.33        10.82 o                         
  -3   2  18        197.94        209.06        16.61 o                         
  -2   2  18         28.46         19.82         6.53 o                         
  -1   2  18         17.76         24.57         8.49 o                         
   0   2  18         47.35         54.46         8.32 o                         
   1   2  18         66.26         84.36        12.27 o                         
   2   2  18         35.04         57.76        10.37 o                         
   3   2  18         85.49         75.94         9.73 o                         
  -4   3  18         85.91         84.20        12.54 o                         
  -3   3  18         52.26         51.12        11.39 o                         
  -2   3  18        137.52        138.28        12.53 o                         
  -1   3  18          7.70          9.79        11.84 o                         
   0   3  18         10.02         10.36         8.04 o                         
   1   3  18          2.88          7.67         8.08 o                         
   2   3  18          0.60         -3.30         6.35 o                         
   3   3  18          4.04          3.77         5.02 o                         
  -3   4  18         43.19         53.75         8.67 o                         
  -2   4  18         19.20         20.33         7.81 o                         
  -1   4  18         30.31         25.02        10.41 o                         
   0   4  18         15.25          6.34         7.53 o                         
   1   4  18        139.91        147.11        12.80 o                         
   2   4  18         62.98         58.51        10.58 o                         
   3   4  18         56.48         59.98        14.80 o                         
  -3   5  18          3.22          3.74         3.16 o                         
  -2   5  18        301.02        323.66        19.04 o                         
  -1   5  18         55.39         66.94        10.35 o                         
   0   5  18        387.78        392.18        19.47 o                         
   1   5  18         33.40         39.48         8.95 o                         
   2   5  18         76.99         79.73        13.13 o                         
   3   5  18          0.05         -0.36         5.16 o                         
  -3   6  18        193.06        130.50        14.26 o                         
  -2   6  18         48.99         61.20         9.85 o                         
  -1   6  18        108.89        129.20        15.88 o                         
   0   6  18        130.25        137.45        10.98 o                         
   1   6  18         23.83         25.07        12.61 o                         
   2   6  18        263.15        259.22        18.84 o                         
  -2   7  18         19.09         12.02         2.80 o                         
  -1   7  18        150.52        152.77        11.00 o                         
   0   7  18         78.44         73.72         8.16 o                         
   1   7  18         33.84         30.09         5.00 o                         
   2   7  18         85.03         77.45         9.85 o                         
  -1   8  18         32.39         33.06         7.30 o                         
   0   8  18        243.97        225.87        19.15 o                         
  -4   1  19         87.90        104.80        13.75 o                         
  -3   1  19        252.28        262.49        17.23 o                         
  -2   1  19        934.58        939.98        36.20 o                         
  -1   1  19        708.60        713.38        32.70 o                         
   0   1  19        922.89        873.21        28.33 o                         
   1   1  19         95.06         90.78        16.13 o                         
   2   1  19        413.38        415.27        30.68 o                         
   3   1  19        566.46        639.18        59.07 o                         
  -3   2  19         38.08         42.74        10.05 o                         
  -2   2  19          1.92          6.08        10.45 o                         
  -1   2  19        135.27        129.12        14.96 o                         
   0   2  19         15.39          6.14         7.04 o                         
   1   2  19        165.47        167.31        19.97 o                         
   2   2  19         99.93        104.07        15.82 o                         
   3   2  19          2.53          9.56         5.30 o                         
  -3   3  19        347.15        360.75        17.69 o                         
  -2   3  19         81.85         77.42        10.10 o                         
  -1   3  19       1441.80       1428.92        55.44 o                         
   0   3  19         46.91         48.63         9.93 o                         
   1   3  19        149.83        189.25        14.23 o                         
   2   3  19         18.25         18.63         9.16 o                         
   3   3  19        135.71        123.24         9.66 o                         
  -3   4  19         18.96         22.40         8.21 o                         
  -2   4  19         54.31         55.96         9.00 o                         
  -1   4  19          2.44         11.02        13.39 o                         
   0   4  19          0.50          2.11         7.99 o                         
   1   4  19        537.94        552.61        25.85 o                         
   2   4  19         67.16         62.72         7.36 o                         
   3   4  19        472.30        403.30        26.65 o                         
  -3   5  19        112.36        112.16        14.33 o                         
  -2   5  19        744.81        766.74        25.34 o                         
  -1   5  19         52.80         45.48         8.05 o                         
   0   5  19         82.10         98.04        14.43 o                         
   1   5  19         19.02         17.43         5.00 o                         
   2   5  19        300.04        298.64        19.86 o                         
  -2   6  19         55.12         49.67         6.51 o                         
  -1   6  19        134.65        132.27        19.52 o                         
   0   6  19         52.02         52.20        10.22 o                         
   1   6  19        183.42        188.87        11.20 o                         
   2   6  19         68.93         67.07         8.41 o                         
  -1   7  19         26.57         24.79         4.27 o                         
   0   7  19         91.87         83.02        12.67 o                         
   1   7  19         36.23         45.20        10.14 o                         
  -3   0  20         81.28        108.65        18.71 o                         
  -2   0  20        423.58        435.06        40.92 o                         
  -1   0  20        527.48        469.10        45.69 o                         
   0   0  20        152.79        121.58        25.41 o                         
   1   0  20        338.99        359.66        40.78 o                         
   2   0  20        283.66        323.76        36.46 o                         
   3   0  20       1201.15       1308.86        57.05 o                         
  -3   1  20         63.08         52.62         8.35 o                         
  -2   1  20        113.73        113.91        12.77 o                         
  -1   1  20         65.43         58.46        13.54 o                         
   0   1  20         50.09         67.62        13.00 o                         
   1   1  20        107.96        107.49        15.79 o                         
   2   1  20         10.02         12.33         8.22 o                         
   3   1  20          0.18         -1.04         4.39 o                         
  -3   2  20         89.69         87.20        10.45 o                         
  -2   2  20         35.86         43.46         8.78 o                         
  -1   2  20        574.79        595.60        31.17 o                         
   0   2  20        657.24        692.19        29.87 o                         
   1   2  20         62.52         67.71         8.67 o                         
   2   2  20        598.03        671.53        33.47 o                         
   3   2  20        127.62        125.80        11.06 o                         
  -3   3  20         23.30         24.65         6.56 o                         
  -2   3  20         45.70         47.68         7.45 o                         
  -1   3  20          0.31         -4.90         6.15 o                         
   0   3  20        196.94        215.32        16.61 o                         
   1   3  20          0.19          2.27         4.89 o                         
   2   3  20          5.87          6.08         3.09 o                         
   3   3  20         33.75         22.91         6.50 o                         
  -3   4  20         23.68         18.65         7.72 o                         
  -2   4  20         99.09         95.17         9.14 o                         
  -1   4  20        190.11        193.35        14.56 o                         
   0   4  20        386.11        405.70        26.18 o                         
   1   4  20        185.01        192.30        13.79 o                         
   2   4  20        406.95        373.32        16.24 o                         
  -2   5  20        263.98        262.85        15.81 o                         
  -1   5  20          0.16         -4.58         4.58 o                         
   0   5  20        581.43        575.85        22.73 o                         
   1   5  20          4.50         -0.52         5.21 o                         
   2   5  20         82.98         68.69         7.92 o                         
  -1   6  20        103.13        127.72        11.48 o                         
   0   6  20         50.47         58.81        12.94 o                         
   1   6  20        617.78        582.19        62.90 o                         
  -3   1  21         59.89         64.42        12.09 o                         
  -2   1  21         40.77         51.74         7.77 o                         
  -1   1  21        118.48        102.40        16.40 o                         
   0   1  21         23.90         43.42        11.92 o                         
   1   1  21         32.34         43.94        11.19 o                         
   2   1  21         86.28         86.65        15.84 o                         
  -3   2  21          6.73         19.95         6.89 o                         
  -2   2  21        124.14        116.33        10.53 o                         
  -1   2  21         42.94         44.67         7.93 o                         
   0   2  21        116.77        117.31        11.99 o                         
   1   2  21         24.56         17.69         6.09 o                         
   2   2  21         59.21         56.99        10.44 o                         
  -2   3  21         92.57         89.75        10.89 o                         
  -1   3  21         45.52         41.17         7.28 o                         
   0   3  21        290.46        286.89        21.49 o                         
   1   3  21        148.56        152.31        16.44 o                         
   2   3  21         41.94         47.87         7.54 o                         
  -2   4  21         69.43         54.45         7.83 o                         
  -1   4  21         16.86         15.49         4.57 o                         
   0   4  21          2.93          5.53         6.04 o                         
   1   4  21        124.52        100.11         8.52 o                         
  -1   5  21        208.47        204.58        14.17 o                         
   0   5  21         15.21         14.16         5.31 o                         
   1   5  21        101.61         87.81         9.13 o                         
  -2   0  22         14.06         14.64         8.44 o                         
  -1   0  22         34.45         32.69        13.20 o                         
   0   0  22        516.49        578.53        42.62 o                         
   1   0  22         10.29         22.18        10.20 o                         
   2   0  22        271.14        270.84        23.31 o                         
  -2   1  22          3.60          3.99         4.79 o                         
  -1   1  22        461.82        453.77        46.48 o                         
   0   1  22          2.19          2.15         5.79 o                         
   1   1  22         52.72         61.36        10.54 o                         
   2   1  22         27.64         27.22         5.80 o                         
  -2   2  22        135.30        138.24        17.45 o                         
  -1   2  22        216.80        184.17        10.11 o                         
   0   2  22        178.82        184.51        15.95 o                         
   1   2  22        116.51        121.32        21.30 o                         
   2   2  22         43.51         32.26         7.87 o                         
  -2   3  22         51.22         43.02         8.68 o                         
  -1   3  22         96.10         87.46         8.04 o                         
   0   3  22        132.07        107.99        14.18 o                         
   1   3  22          8.17          7.12         6.68 o                         
  -1   4  22         86.44         84.85         8.43 o                         
   0   4  22         12.50         -0.67         4.92 o                         
  -1   1  23         45.35         49.93         7.92 o                         
   0   1  23        331.08        356.93        19.65 o                         
   1   1  23        509.16        532.75        23.73 o                         
  -1   2  23         72.65         67.35        12.40 o                         
   0   2  23         11.60         27.48        10.51 o                         
   1   2  23        104.09         94.56        13.13 o                         
                                                                                
